# Supplementary material for: N-(2-Chloro­benzo­yl)-3-nitro­benzene­sulfonamide
Source: Acta Crystallogr Sect E Struct Rep Online. 2012 Jan 31;68(Pt 2):o543. doi: 10.1107/S1600536812003236 (PMC3275281; doi:10.1107/S1600536812003236)
Supplement: Supplementary file 2 [file e-68-0o543-Isup2.hkl]

# 
# h,k,l, Fc-squared, Fo-squared, sigma(Fo-squared) and status flag 
# 
data_I
_shelx_title ' DAS65 P21/N' 
_shelx_refln_list_code          4 
_shelx_F_calc_maximum      212.22 
_exptl_crystal_F_000       696.00 
_reflns_d_resolution_high  0.8001 
 
loop_ 
 _symmetry_equiv_pos_as_xyz 
 'x, y, z' 
 '-x+1/2, y+1/2, -z+1/2' 
 '-x, -y, -z' 
 'x-1/2, -y-1/2, z-1/2' 
 
_cell_length_a    14.6060 
_cell_length_b     5.1159 
_cell_length_c    18.7420 
_cell_angle_alpha  90.000 
_cell_angle_beta   93.336 
_cell_angle_gamma  90.000 
 
_shelx_F_squared_multiplier     1.000 
 
loop_ 
 _refln_index_h 
 _refln_index_k 
 _refln_index_l 
 _refln_F_squared_calc 
 _refln_F_squared_meas 
 _refln_F_squared_sigma 
 _refln_observed_status 
   4   0   0     2456.31     2443.93     23.36 o 
   6   0   0     2629.19     2524.86     28.87 o 
   8   0   0     2761.27     2905.57     35.89 o 
  10   0   0      334.42      301.80     18.35 o 
  12   0   0      864.69      937.43     29.27 o 
  14   0   0        0.04       -6.51     17.18 o 
  16   0   0     1080.53     1077.52     36.12 o 
  18   0   0      115.61      127.36     22.05 o 
   1   1   0      713.21      781.41      6.76 o 
   2   1   0    17004.87    16734.47     53.86 o 
   3   1   0        6.67        7.44      3.84 o 
   4   1   0     2566.00     2453.21     16.03 o 
   5   1   0     7866.35     8048.45     52.09 o 
   6   1   0     3235.95     3390.23     47.48 o 
   7   1   0      434.77      401.10     10.95 o 
   8   1   0      759.53      770.16     14.79 o 
   9   1   0      500.71      490.05     13.57 o 
  10   1   0      764.56      754.29     18.80 o 
  11   1   0       13.75       20.31     10.78 o 
  12   1   0       57.65       74.35     11.25 o 
  13   1   0       19.66       10.10     10.95 o 
  14   1   0      373.39      382.72     25.62 o 
  15   1   0      197.50      182.53     21.47 o 
  16   1   0        4.34       15.68     13.91 o 
  17   1   0        0.05        8.96     20.37 o 
  18   1   0      149.95      100.22     22.49 o 
   0   2   0      352.04      466.43     94.05 o 
   1   2   0      678.66      627.94     10.73 o 
   2   2   0      360.03      364.79      5.00 o 
   3   2   0      387.34      438.81      6.69 o 
   4   2   0       96.89      101.84      5.85 o 
   5   2   0       26.56       16.88      3.95 o 
   6   2   0      545.68      604.32      9.02 o 
   7   2   0      618.05      592.24      9.94 o 
   8   2   0       54.32       31.16      7.58 o 
   9   2   0      973.95      921.07     16.28 o 
  10   2   0      547.11      535.56     24.58 o 
  11   2   0      843.32      808.89     28.34 o 
  12   2   0      665.94      665.38     28.51 o 
  13   2   0        0.01      -12.89     16.42 o 
  14   2   0        8.42       28.08     19.63 o 
  15   2   0      220.72      212.58     25.45 o 
  16   2   0       44.26       12.83     18.57 o 
  17   2   0        0.79       58.72     25.95 o 
   1   3   0        0.42       -2.04      5.35 o 
   2   3   0       16.57       15.91      4.03 o 
   3   3   0      594.88      540.57      9.41 o 
   4   3   0       18.61        9.92      5.40 o 
   5   3   0      388.46      368.97      8.57 o 
   6   3   0      192.91      196.38      9.37 o 
   7   3   0      493.08      476.59     20.50 o 
   8   3   0      242.38      236.93     39.96 o 
   9   3   0      623.08      579.10     16.89 o 
  10   3   0      111.33      130.70     12.00 o 
  11   3   0        0.77        9.94     11.54 o 
  12   3   0       43.74       39.69     17.27 o 
  13   3   0      434.26      449.37     29.51 o 
  14   3   0       93.32      118.27     22.49 o 
  15   3   0        0.72      -16.26     22.91 o 
  16   3   0       41.79       62.90     22.05 o 
   0   4   0       43.52       26.27      9.75 o 
   1   4   0     1012.37      990.16     13.76 o 
   2   4   0       17.28       17.31      6.77 o 
   3   4   0       94.87       79.74      8.39 o 
   4   4   0        5.41        5.77      8.06 o 
   5   4   0      215.17      199.49     11.11 o 
   6   4   0       60.04       49.34      8.26 o 
   7   4   0       10.09        9.48     11.45 o 
   8   4   0       15.27       42.26     22.40 o 
   9   4   0       11.35       -6.71     29.50 o 
  10   4   0        6.65       11.92     11.06 o 
  11   4   0      119.04      113.00     12.85 o 
  12   4   0       11.05       28.66     27.08 o 
  13   4   0       19.11       -0.43     11.58 o 
  14   4   0      116.93      104.35     23.81 o 
   1   5   0       83.12       72.38     15.58 o 
   2   5   0      138.76      140.49     10.37 o 
   3   5   0      621.58      555.94     27.78 o 
   4   5   0       12.20      -10.40     10.40 o 
   5   5   0       41.58       46.26      9.05 o 
   6   5   0       11.23       24.48     29.81 o 
   7   5   0       22.72        6.95     11.61 o 
   8   5   0        4.17      -19.26     19.26 o 
   9   5   0       88.32       29.35     19.58 o 
  10   5   0       11.51       -3.51     19.58 o 
  11   5   0        6.58       -4.95     21.48 o 
   0   6   0       20.67      -14.93     14.93 o 
   1   6   0       65.17       91.07     24.66 o 
   2   6   0       29.63       59.47     28.23 o 
   3   6   0      139.18       51.91     47.81 o 
   4   6   0       40.33      127.74     47.78 o 
   5   6   0       29.35       38.72     11.65 o 
   6   6   0        1.65       14.32     19.66 o 
 -17   0   1       67.92       98.57     21.44 o 
 -15   0   1       32.50       41.29     19.42 o 
 -13   0   1      142.25       82.35     17.45 o 
 -11   0   1       43.23       38.67     13.94 o 
  -9   0   1      307.40      345.20     16.62 o 
  -7   0   1     1992.44     2032.66     28.68 o 
  -5   0   1     1361.23     1358.12     19.86 o 
  -3   0   1     1419.73     1311.47     15.60 o 
   3   0   1    13117.05    13289.70     45.68 o 
   5   0   1     1441.20     1426.45     20.87 o 
   7   0   1       96.83       69.77     12.37 o 
   9   0   1       51.40       41.55     12.96 o 
  11   0   1        9.06       -3.75     14.54 o 
  13   0   1      793.45      813.18     29.02 o 
  15   0   1     1159.37     1138.69     36.43 o 
  17   0   1       90.30      125.72     22.45 o 
 -18   1   1       48.85       80.91     18.75 o 
 -17   1   1        4.75       -1.40     13.80 o 
 -16   1   1       16.04       10.07     17.24 o 
 -15   1   1      188.16      158.77     14.52 o 
 -14   1   1       68.07       60.00     17.87 o 
 -13   1   1       81.69       85.66     20.22 o 
 -12   1   1      199.77      211.11     19.63 o 
 -11   1   1       27.27       26.30     10.55 o 
 -10   1   1       71.87       64.07     10.06 o 
  -9   1   1      268.35      251.61     20.50 o 
  -8   1   1        6.51        4.93      8.00 o 
  -7   1   1        5.59        3.19      6.93 o 
  -6   1   1      205.61      217.47      9.96 o 
  -5   1   1      866.41      924.26     12.40 o 
  -4   1   1        2.42        6.85      5.17 o 
  -3   1   1      471.13      508.38      6.30 o 
  -2   1   1      187.29      177.19      4.56 o 
  -1   1   1        6.85       17.71      2.81 o 
   0   1   1      554.06      551.09     11.03 o 
   1   1   1     1146.42     1258.72      6.58 o 
   2   1   1     9942.03     9580.71     51.22 o 
   3   1   1    10660.24    10461.31    107.62 o 
   4   1   1      216.41      217.73     20.21 o 
   5   1   1      310.39      289.41      8.34 o 
   6   1   1     1592.65     1633.84     25.38 o 
   7   1   1        5.34        8.28     11.47 o 
   8   1   1       16.74        3.87      8.08 o 
   9   1   1      937.20      984.90     51.74 o 
  10   1   1       20.79       12.14      9.31 o 
  11   1   1      531.49      491.22     15.52 o 
  12   1   1        0.55        4.11     11.04 o 
  13   1   1      434.77      412.88     36.58 o 
  14   1   1        6.35        2.89     13.60 o 
  15   1   1       77.42       72.84     25.39 o 
  16   1   1        4.05       -6.08     12.86 o 
  17   1   1      121.61      148.40     29.99 o 
 -17   2   1       55.62       41.00     20.88 o 
 -16   2   1       89.68      122.93     26.17 o 
 -15   2   1        0.27      -19.83     20.71 o 
 -14   2   1        0.23      -12.60     18.60 o 
 -13   2   1        8.29       19.61     16.53 o 
 -12   2   1      295.14      248.38     22.11 o 
 -11   2   1      714.39      673.43     27.28 o 
 -10   2   1      233.96      286.73     20.60 o 
  -9   2   1      398.38      350.44     12.04 o 
  -8   2   1        0.15        0.33      7.35 o 
  -7   2   1      347.98      344.65     22.53 o 
  -6   2   1       45.11       79.20      5.37 o 
  -5   2   1        1.64        2.10      4.03 o 
  -4   2   1       32.87       55.70      3.66 o 
  -3   2   1      248.59      240.57      6.85 o 
  -2   2   1      319.36      281.75      6.92 o 
  -1   2   1      407.04      385.20      5.86 o 
   0   2   1     1783.40     1845.86     23.60 o 
   1   2   1     2509.09     2433.62     11.32 o 
   2   2   1     2392.26     2390.50     24.69 o 
   3   2   1     3791.24     4047.90     14.49 o 
   4   2   1     7603.31     7791.74     36.50 o 
   5   2   1        3.54       -4.08      4.08 o 
   6   2   1     1670.77     1671.48     14.09 o 
   7   2   1       61.34       56.01      5.71 o 
   8   2   1      370.01      348.32     18.17 o 
   9   2   1       21.44       24.55      8.53 o 
  10   2   1       43.79       30.48      9.62 o 
  11   2   1      415.16      422.78     23.33 o 
  12   2   1      315.22      319.27     22.48 o 
  13   2   1      114.01      131.83     20.99 o 
  14   2   1      115.97       98.29     20.54 o 
  15   2   1       55.19       84.74     23.27 o 
  16   2   1        5.57       31.97     22.40 o 
  17   2   1       38.13       -1.64     21.99 o 
 -16   3   1        0.43       21.67     24.16 o 
 -15   3   1       42.46       79.37     23.90 o 
 -14   3   1        0.12      -17.41     17.41 o 
 -13   3   1      377.24      408.68     27.58 o 
 -12   3   1       87.37      131.01     21.26 o 
 -11   3   1       10.85       -7.62     14.97 o 
 -10   3   1      205.71      147.37     17.73 o 
  -9   3   1      127.29      158.55     17.18 o 
  -8   3   1       89.57       80.37     13.80 o 
  -7   3   1      478.28      556.80     32.66 o 
  -6   3   1       40.89       66.98      7.25 o 
  -5   3   1        1.63        6.49      6.21 o 
  -4   3   1        5.65       -0.49      5.69 o 
  -3   3   1     2873.71     2869.44     15.00 o 
  -2   3   1      274.14      312.22      5.99 o 
  -1   3   1     1313.82     1314.06     10.28 o 
   0   3   1       44.11       44.82      5.81 o 
   1   3   1     1360.10     1449.64     13.56 o 
   2   3   1       92.94       92.38      4.82 o 
   3   3   1      482.88      456.95      6.68 o 
   4   3   1        2.54        4.94      4.78 o 
   5   3   1       56.70       68.77      6.37 o 
   6   3   1      528.70      592.79     12.07 o 
   7   3   1       24.09       34.72      7.52 o 
   8   3   1       34.19       23.97      9.83 o 
   9   3   1      352.43      345.39     14.59 o 
  10   3   1       75.78       86.83     11.44 o 
  11   3   1       13.52       24.55     11.09 o 
  12   3   1       35.28       64.68     12.81 o 
  13   3   1      125.60       61.83     23.25 o 
  14   3   1       29.33       27.89     20.83 o 
  15   3   1       10.81       77.92     20.51 o 
  16   3   1        0.18      -24.38     24.38 o 
 -14   4   1       56.20       78.50     13.36 o 
 -13   4   1       99.10      119.39     19.23 o 
 -12   4   1        9.27       -0.71     14.94 o 
 -11   4   1      177.58      190.28     28.89 o 
 -10   4   1       74.39       93.14     24.48 o 
  -9   4   1       75.70       93.60     18.82 o 
  -8   4   1      112.98       99.88     16.74 o 
  -7   4   1       70.24       63.81      9.15 o 
  -6   4   1      101.53       83.47      8.70 o 
  -5   4   1      224.51      220.58     15.51 o 
  -4   4   1       13.94       21.09      7.35 o 
  -3   4   1       40.00       48.00     11.94 o 
  -2   4   1        2.37        7.89      7.88 o 
  -1   4   1      815.38      824.80     12.70 o 
   0   4   1      852.38      862.40     12.82 o 
   1   4   1      904.79      910.52     13.31 o 
   2   4   1       94.93      101.41     13.53 o 
   3   4   1      247.28      258.39     21.47 o 
   4   4   1       11.34        4.08      8.03 o 
   5   4   1      187.26      172.76     12.39 o 
   6   4   1      451.06      454.44     18.47 o 
   7   4   1      138.44      136.01     21.33 o 
   8   4   1       97.80       80.04     11.94 o 
   9   4   1      283.37      281.13     14.68 o 
  10   4   1       21.49       46.95     11.04 o 
  11   4   1       10.79        3.25     12.39 o 
  12   4   1       16.27       48.97     13.19 o 
  13   4   1       41.66       57.89     14.94 o 
  14   4   1       35.17       43.96     19.34 o 
 -11   5   1       81.30       78.10     19.00 o 
 -10   5   1        1.93       27.53     16.61 o 
  -9   5   1      130.30      149.91     20.69 o 
  -8   5   1       30.02       87.78     36.45 o 
  -7   5   1       42.65       47.95     13.83 o 
  -6   5   1      482.74      479.58     19.23 o 
  -5   5   1       49.95       52.28     33.83 o 
  -4   5   1      149.70      143.50     14.30 o 
  -3   5   1       38.65       30.43      9.34 o 
  -2   5   1      452.09      455.20     25.66 o 
  -1   5   1      289.31      315.21     11.95 o 
   0   5   1      151.60      155.48     11.74 o 
   1   5   1      412.73      391.00     11.50 o 
   2   5   1      323.44      348.79     16.29 o 
   3   5   1       29.50       43.29      9.78 o 
   4   5   1      215.92      235.61     15.64 o 
   5   5   1       38.51        9.63      9.37 o 
   6   5   1       35.41       54.66     13.46 o 
   7   5   1      198.30      166.48     23.96 o 
   8   5   1       18.94       45.73     19.02 o 
   9   5   1        0.38       30.20     16.15 o 
  10   5   1       78.46      108.17     19.40 o 
  11   5   1        9.31       31.65     15.93 o 
  -6   6   1      109.58      258.97    125.17 o 
  -5   6   1       24.54       -5.73     15.03 o 
  -4   6   1      115.37      112.23     12.92 o 
  -3   6   1        4.02       35.40     12.99 o 
  -2   6   1        0.01      -18.40     18.40 o 
  -1   6   1        3.99       31.53     59.86 o 
   0   6   1      493.39      775.34     26.90 o 
   1   6   1       74.82       42.20     11.20 o 
   2   6   1      132.04      166.38     28.74 o 
   3   6   1        0.21       21.72     20.06 o 
   4   6   1        0.02      -19.22     19.53 o 
   5   6   1        7.25       63.82     64.49 o 
   6   6   1      113.67       89.89     26.77 o 
 -18   0   2      101.23      110.89     20.98 o 
 -16   0   2      191.38      223.08     22.25 o 
 -14   0   2        2.35       12.34     17.47 o 
 -12   0   2      266.91      234.39     18.54 o 
 -10   0   2     1390.57     1333.49     29.41 o 
  -8   0   2        0.77        0.36     11.69 o 
  -6   0   2      865.81      765.16     17.86 o 
  -4   0   2     3288.41     3102.08     26.65 o 
  -2   0   2    28725.68    28352.03    230.52 o 
   2   0   2      251.78      266.30      8.65 o 
   4   0   2      201.26      166.35      9.75 o 
   6   0   2     2024.14     2062.04     27.56 o 
   8   0   2     6254.18     6192.70     52.26 o 
  10   0   2       59.44       80.81     15.38 o 
  12   0   2      262.41      298.99     20.47 o 
  14   0   2      224.91      244.94     22.10 o 
  16   0   2      106.89       75.42     21.46 o 
  18   0   2       77.97       80.23     23.43 o 
 -18   1   2       19.31        5.69     11.37 o 
 -17   1   2       20.23       36.46     12.69 o 
 -16   1   2      112.58      114.17     30.97 o 
 -15   1   2      209.36      218.68     15.82 o 
 -14   1   2      675.35      666.08     20.29 o 
 -13   1   2      908.58      851.54     20.41 o 
 -12   1   2     1202.25     1212.89     24.39 o 
 -11   1   2      107.98      111.29     11.00 o 
 -10   1   2       37.15       35.19      9.86 o 
  -9   1   2       66.26       58.58      8.83 o 
  -8   1   2      813.82      696.15     31.00 o 
  -7   1   2       85.23      111.01      8.36 o 
  -6   1   2     2125.43     2191.31     72.54 o 
  -5   1   2        0.26        2.36      5.87 o 
  -4   1   2     4110.90     4162.37     56.72 o 
  -3   1   2     3739.20     3644.87     36.92 o 
  -2   1   2      597.05      581.27     15.51 o 
  -1   1   2      670.79      733.61     22.18 o 
   0   1   2    10058.92    10056.97     20.41 o 
   1   1   2      699.55      695.53      5.43 o 
   2   1   2     2097.38     2149.15     14.53 o 
   3   1   2    45035.38    42641.20    396.04 o 
   4   1   2        1.12        2.83      4.19 o 
   5   1   2       84.51       89.29      6.11 o 
   6   1   2      453.58      491.30      7.62 o 
   7   1   2       50.80       85.51      8.78 o 
   8   1   2      933.99      923.95     24.59 o 
   9   1   2        1.63        0.55      8.91 o 
  10   1   2      237.55      217.67     12.11 o 
  11   1   2      183.65      166.76     12.30 o 
  12   1   2       36.13       29.56     12.45 o 
  13   1   2       58.17       54.45     12.12 o 
  14   1   2       19.91       15.85     11.92 o 
  15   1   2        9.74       14.40     16.80 o 
  16   1   2       20.90       21.80     14.80 o 
  17   1   2       15.20        5.29     24.21 o 
 -17   2   2       46.99      111.80     27.04 o 
 -16   2   2       21.69       -9.19     21.47 o 
 -15   2   2      103.49      141.11     22.19 o 
 -14   2   2      218.96      216.01     21.83 o 
 -13   2   2       11.12       -0.90     16.29 o 
 -12   2   2      316.04      314.01     21.81 o 
 -11   2   2      715.41      691.57     26.80 o 
 -10   2   2     2548.02     2592.23     43.04 o 
  -9   2   2       43.74       50.66      8.57 o 
  -8   2   2      432.72      438.48     13.28 o 
  -7   2   2      772.14      770.45     14.83 o 
  -6   2   2      178.81      186.83      7.14 o 
  -5   2   2      479.04      447.72      6.25 o 
  -4   2   2       74.81       67.97      3.12 o 
  -3   2   2       71.33       82.15      6.00 o 
  -2   2   2     2988.19     3153.12     30.85 o 
  -1   2   2     7807.80     7941.53     24.59 o 
   0   2   2      531.68      532.27      8.05 o 
   1   2   2      120.89       93.77      3.30 o 
   2   2   2     2493.32     2480.18     27.25 o 
   3   2   2     1468.11     1505.81      7.87 o 
   4   2   2     1782.58     1854.35     15.49 o 
   5   2   2      688.33      662.67      8.30 o 
   6   2   2     1078.76      990.76     10.53 o 
   7   2   2        5.81        2.37      5.62 o 
   8   2   2     2535.17     2574.99     20.25 o 
   9   2   2      317.41      308.90      9.77 o 
  10   2   2        7.00       -2.28      7.12 o 
  11   2   2       83.22       57.75     10.29 o 
  12   2   2      382.07      398.63     25.52 o 
  13   2   2       18.35       40.45     19.77 o 
  14   2   2       33.07       30.84     19.12 o 
  15   2   2      201.29      186.17     22.83 o 
  16   2   2       15.73       24.12     23.22 o 
  17   2   2       14.63       86.60     25.32 o 
 -16   3   2       12.71      -11.34     23.69 o 
 -15   3   2       11.45      -15.09     17.21 o 
 -14   3   2        4.46       45.38     21.69 o 
 -13   3   2      345.67      312.39     26.58 o 
 -12   3   2        9.69      -18.26     18.26 o 
 -11   3   2       26.08       19.37     17.02 o 
 -10   3   2       50.27       18.63     15.49 o 
  -9   3   2       69.44       60.53     15.48 o 
  -8   3   2       76.73       94.31      9.43 o 
  -7   3   2      176.52      162.64      8.85 o 
  -6   3   2      131.42      129.12      8.03 o 
  -5   3   2      243.96      231.96      8.39 o 
  -4   3   2      174.48      150.49      7.21 o 
  -3   3   2     2963.58     3022.04     20.23 o 
  -2   3   2      432.25      420.97      6.88 o 
  -1   3   2      300.08      268.43     11.33 o 
   0   3   2     1174.83     1181.46     12.47 o 
   1   3   2      259.39      266.57      9.67 o 
   2   3   2      370.19      378.11      6.07 o 
   3   3   2       68.65       67.24      6.28 o 
   4   3   2     1077.54     1054.14      9.52 o 
   5   3   2      278.98      288.78      8.33 o 
   6   3   2      105.83      130.15      8.36 o 
   7   3   2       12.92        7.47      7.59 o 
   8   3   2      319.51      298.08     17.80 o 
   9   3   2      187.73      143.89     12.16 o 
  10   3   2      362.44      373.82     15.33 o 
  11   3   2        1.76       -4.56     13.15 o 
  12   3   2      105.67      108.27     29.86 o 
  13   3   2       94.25      113.63     24.43 o 
  14   3   2        3.75      -17.70     21.71 o 
  15   3   2       45.78       27.58     18.21 o 
 -14   4   2        0.87      -16.17     16.17 o 
 -13   4   2       33.26       35.30     16.97 o 
 -12   4   2        4.62       23.72     14.57 o 
 -11   4   2      113.22      103.16     16.84 o 
 -10   4   2       24.41        5.61     24.29 o 
  -9   4   2       34.47       46.44     10.32 o 
  -8   4   2       99.40      104.70     12.41 o 
  -7   4   2      162.93      191.56     14.30 o 
  -6   4   2       12.72        9.14     10.82 o 
  -5   4   2       53.84       47.46      8.36 o 
  -4   4   2       27.19       18.69      7.64 o 
  -3   4   2      446.39      448.73     12.33 o 
  -2   4   2      417.82      407.65     11.57 o 
  -1   4   2       29.14       26.24      7.17 o 
   0   4   2      127.15      106.92      9.03 o 
   1   4   2     1199.32     1165.91     14.83 o 
   2   4   2     1465.52     1463.33     17.26 o 
   3   4   2       15.63       17.87      7.87 o 
   4   4   2      177.03      176.03     10.10 o 
   5   4   2      293.12      294.18     12.73 o 
   6   4   2      121.08      149.42     20.77 o 
   7   4   2        2.79        8.42     18.53 o 
   8   4   2       78.39       98.68     12.27 o 
   9   4   2       46.56       52.15     21.34 o 
  10   4   2        1.32      -16.45     16.45 o 
  11   4   2       27.04        5.95     10.79 o 
  12   4   2        0.34       34.56     47.84 o 
  13   4   2       60.19       32.10     19.24 o 
  14   4   2       62.43       96.29     22.71 o 
 -11   5   2       46.04       15.23     18.67 o 
 -10   5   2        7.74       -6.03     20.95 o 
  -9   5   2       11.74       -6.15     19.81 o 
  -8   5   2       28.55       24.47     13.66 o 
  -7   5   2        1.94       32.07     45.45 o 
  -6   5   2       13.14       11.88     11.74 o 
  -5   5   2      375.77      371.56     33.15 o 
  -4   5   2        1.22       16.17     12.17 o 
  -3   5   2       22.59       20.00     10.64 o 
  -2   5   2        8.13      -10.87     10.88 o 
  -1   5   2      296.07      283.98     21.39 o 
   0   5   2        4.03        8.07     14.93 o 
   1   5   2      285.63      323.09     12.35 o 
   2   5   2      157.20      153.61     19.66 o 
   3   5   2      168.78      137.60     10.50 o 
   4   5   2       82.37       95.64     13.82 o 
   5   5   2       47.65       59.46     13.63 o 
   6   5   2      112.06      120.11     11.56 o 
   7   5   2       10.89        8.12     17.60 o 
   8   5   2        0.50      -14.36     14.36 o 
   9   5   2       46.94       86.16     39.98 o 
  10   5   2       78.10       67.55     21.26 o 
  11   5   2      100.07       63.83     22.92 o 
  -6   6   2        4.78       -2.52     17.24 o 
  -5   6   2      102.33      199.91     61.10 o 
  -4   6   2        7.37        2.66     17.98 o 
  -3   6   2      112.06      173.05     66.19 o 
  -2   6   2       77.01       86.84     13.33 o 
  -1   6   2        3.46       -1.78     17.08 o 
   0   6   2       10.54       87.99     19.43 o 
   1   6   2        2.42      -16.48     16.48 o 
   2   6   2       20.15       -1.95     15.84 o 
   3   6   2      349.94      469.08     19.18 o 
   4   6   2       10.91       65.70     19.71 o 
   5   6   2       41.79      132.25     23.40 o 
   6   6   2       21.41      143.62     22.35 o 
 -17   0   3      126.76      171.69     24.49 o 
 -15   0   3      195.08      186.77     22.61 o 
 -13   0   3      267.73      303.22     20.46 o 
 -11   0   3      595.71      597.81     22.77 o 
  -9   0   3      873.18      920.00     23.56 o 
  -7   0   3     8411.13     8806.87     57.16 o 
  -5   0   3        7.68        5.85      9.42 o 
  -3   0   3     7263.12     6861.20     36.41 o 
  -1   0   3      918.33     1002.19     12.18 o 
   1   0   3     1211.83     1226.45      8.09 o 
   3   0   3    15601.67    15807.58     56.14 o 
   5   0   3     4029.70     3944.14     35.03 o 
   7   0   3     2100.93     2096.61     29.24 o 
   9   0   3     3179.96     3087.69     40.99 o 
  11   0   3        9.38       22.93     15.74 o 
  13   0   3      135.46      140.48     19.54 o 
  15   0   3      305.14      298.09     25.57 o 
  17   0   3       59.83       64.09     24.48 o 
 -17   1   3       26.27        6.65     14.19 o 
 -16   1   3        0.40       25.34     13.98 o 
 -15   1   3      146.85      163.74     15.27 o 
 -14   1   3       62.94       45.99     12.34 o 
 -13   1   3      170.86      178.26     12.96 o 
 -12   1   3      181.62      149.58     12.18 o 
 -11   1   3     1470.17     1455.60     41.10 o 
 -10   1   3       20.39       12.50     12.79 o 
  -9   1   3     2480.72     2548.83     25.74 o 
  -8   1   3       52.45       53.66     16.33 o 
  -7   1   3      151.77      134.32      8.40 o 
  -6   1   3      162.26      201.41      8.65 o 
  -5   1   3     1110.44     1073.76     10.89 o 
  -4   1   3     2302.29     2148.57     19.79 o 
  -3   1   3      107.42      123.55      4.98 o 
  -2   1   3      109.10       78.13     19.46 o 
  -1   1   3     9019.68     8605.97     27.51 o 
   0   1   3       97.86      103.68      4.28 o 
   1   1   3    19982.28    19780.20     68.52 o 
   2   1   3     4255.64     4184.11     38.33 o 
   3   1   3     6342.17     6834.11     34.53 o 
   4   1   3      645.94      629.71      7.53 o 
   5   1   3     3529.82     3377.06     18.09 o 
   6   1   3      200.01      181.37      6.68 o 
   7   1   3     1471.26     1530.53     14.37 o 
   8   1   3      340.17      331.51      8.58 o 
   9   1   3      163.83      166.23      7.79 o 
  10   1   3      589.88      582.08     16.31 o 
  11   1   3     1131.50     1154.87     21.79 o 
  12   1   3        0.65      -10.98     10.98 o 
  13   1   3      136.17      112.69     12.49 o 
  14   1   3        1.62        3.54     18.93 o 
  15   1   3       45.90       39.78     12.46 o 
  16   1   3       44.26       51.12     12.45 o 
  17   1   3      239.05      252.94     33.46 o 
 -17   2   3        9.47      -23.12     23.12 o 
 -16   2   3       94.83      120.35     23.80 o 
 -15   2   3        6.34      -20.01     20.01 o 
 -14   2   3       24.07        5.66     15.40 o 
 -13   2   3      300.58      293.07     22.89 o 
 -12   2   3       99.25       43.11     17.99 o 
 -11   2   3      263.38      268.65     21.45 o 
 -10   2   3       31.91       15.16     14.49 o 
  -9   2   3     1398.39     1438.21     31.91 o 
  -8   2   3     1375.27     1257.25     32.75 o 
  -7   2   3      226.92      224.60     41.62 o 
  -6   2   3       87.86      128.70      5.93 o 
  -5   2   3       68.09       47.25      3.70 o 
  -4   2   3      719.93      843.47      6.35 o 
  -3   2   3       46.47       46.63      5.25 o 
  -2   2   3      909.29      850.49     14.73 o 
  -1   2   3       27.94       34.11      2.98 o 
   0   2   3     1005.95      961.50      8.62 o 
   1   2   3     1285.62     1343.82      8.93 o 
   2   2   3      280.56      259.49      5.13 o 
   3   2   3     4665.47     4724.43     18.78 o 
   4   2   3      167.86      136.46      4.34 o 
   5   2   3        6.50        2.74      4.36 o 
   6   2   3     3099.33     3151.65     17.85 o 
   7   2   3       75.00       76.82      6.78 o 
   8   2   3     1125.18     1121.75     19.29 o 
   9   2   3     1055.46     1053.92     14.78 o 
  10   2   3        3.42        3.54      7.06 o 
  11   2   3       44.97       47.72     11.26 o 
  12   2   3      188.24      159.87     19.81 o 
  13   2   3       43.56       54.06     17.94 o 
  14   2   3       81.29      101.00     19.45 o 
  15   2   3       63.39      102.25     20.84 o 
  16   2   3        4.91        1.83     21.27 o 
 -16   3   3       90.63       89.52     26.68 o 
 -15   3   3        0.22       23.78     22.81 o 
 -14   3   3       14.91      -22.75     22.75 o 
 -13   3   3      533.53      551.66     29.13 o 
 -12   3   3        5.65       26.54     18.78 o 
 -11   3   3       58.75       36.92     17.18 o 
 -10   3   3      885.56      885.25     29.26 o 
  -9   3   3      597.26      489.30     22.28 o 
  -8   3   3        0.03       13.05     10.65 o 
  -7   3   3      843.49      857.83     13.81 o 
  -6   3   3      220.85      215.84      8.74 o 
  -5   3   3      107.54      100.63      7.13 o 
  -4   3   3        0.17        1.49      5.81 o 
  -3   3   3      405.68      391.20      8.77 o 
  -2   3   3        3.51        4.92      5.15 o 
  -1   3   3        7.08       10.93      5.87 o 
   0   3   3     2817.02     2801.27     49.77 o 
   1   3   3        7.54        6.76      5.70 o 
   2   3   3      342.46      303.69      6.13 o 
   3   3   3       91.74       94.43      7.10 o 
   4   3   3       30.55       33.40      4.73 o 
   5   3   3       76.02       71.36      9.42 o 
   6   3   3     1042.66     1027.07     24.30 o 
   7   3   3        7.66       -2.74      7.93 o 
   8   3   3      238.20      218.54     12.50 o 
   9   3   3     1127.76     1027.00     25.12 o 
  10   3   3       72.15       70.67     11.41 o 
  11   3   3       36.82       23.98     12.10 o 
  12   3   3      435.66      393.42     24.59 o 
  13   3   3       25.97       25.42     20.28 o 
  14   3   3       16.75       58.64     22.64 o 
  15   3   3       28.58       57.38     22.42 o 
 -14   4   3       64.59      111.29     34.19 o 
 -13   4   3        1.18       -6.04     20.68 o 
 -12   4   3       58.44        7.47     18.02 o 
 -11   4   3      475.89      500.05     24.82 o 
 -10   4   3       52.98       55.58     17.06 o 
  -9   4   3      264.65      256.19     19.44 o 
  -8   4   3      577.61      518.77     25.86 o 
  -7   4   3      107.84      108.98     18.58 o 
  -6   4   3      469.20      473.51     24.04 o 
  -5   4   3       30.11       33.94     17.27 o 
  -4   4   3      165.42      175.57     12.84 o 
  -3   4   3       32.47       27.49      7.52 o 
  -2   4   3      517.33      468.75     12.04 o 
  -1   4   3      151.01      144.24      8.94 o 
   0   4   3      430.28      387.35     11.37 o 
   1   4   3      407.01      397.29     11.28 o 
   2   4   3      452.31      428.02     10.45 o 
   3   4   3        0.77        1.78      6.63 o 
   4   4   3      878.41      878.21     23.66 o 
   5   4   3        2.20        9.03      8.55 o 
   6   4   3       79.94       64.32     10.53 o 
   7   4   3      104.29       96.22     13.04 o 
   8   4   3       53.85       38.16     12.00 o 
   9   4   3       34.83       59.24     13.92 o 
  10   4   3      283.50      263.48     16.11 o 
  11   4   3       21.59       55.92     10.59 o 
  12   4   3        6.48       43.95     13.36 o 
  13   4   3       25.55       25.65     13.83 o 
 -11   5   3       41.04       69.85     20.57 o 
 -10   5   3       16.24       18.88     21.13 o 
  -9   5   3       18.55       20.74     18.99 o 
  -8   5   3        5.26       37.26     20.79 o 
  -7   5   3       33.10       52.73     13.83 o 
  -6   5   3      193.77      252.79     27.86 o 
  -5   5   3        0.13       -7.94     14.18 o 
  -4   5   3        3.50      -11.74     11.74 o 
  -3   5   3       49.08       64.31     18.42 o 
  -2   5   3      177.95      208.81     14.33 o 
  -1   5   3       40.30       26.01     11.49 o 
   0   5   3      679.07      660.44     15.11 o 
   1   5   3       20.91       14.88     20.76 o 
   2   5   3       42.32       55.14     19.75 o 
   3   5   3      158.38      125.16     23.24 o 
   4   5   3        0.69       14.10      8.94 o 
   5   5   3       22.65       11.46     14.36 o 
   6   5   3        0.24       10.88     16.24 o 
   7   5   3        3.10       28.40     11.61 o 
   8   5   3        0.01        7.10     19.08 o 
   9   5   3       12.46       81.83     33.11 o 
  10   5   3       37.07       58.86     20.61 o 
  -5   6   3      109.79       85.78     15.02 o 
  -4   6   3      146.79      183.79     15.57 o 
  -3   6   3        3.13      -20.61     38.04 o 
  -2   6   3       50.44       77.86     75.26 o 
  -1   6   3        0.01       27.94     15.50 o 
   0   6   3        2.22      -12.20     36.61 o 
   1   6   3       39.74      111.45     59.75 o 
   3   6   3       28.62       95.38     18.91 o 
   4   6   3        5.75      -14.17     14.99 o 
   5   6   3        0.01       27.55     14.52 o 
 -18   0   4        7.51       18.96     20.65 o 
 -16   0   4      312.84      294.26     24.01 o 
 -14   0   4       40.98       44.13     15.89 o 
 -12   0   4      699.50      704.92     25.16 o 
 -10   0   4      282.90      262.26     16.66 o 
  -8   0   4      657.52      703.78     20.27 o 
  -6   0   4     5160.37     5403.50     42.89 o 
  -4   0   4      165.59      160.51     10.94 o 
  -2   0   4        0.86       13.66      8.12 o 
   0   0   4     4044.10     4050.12     26.03 o 
   2   0   4     4770.25     4955.20     72.11 o 
   4   0   4      928.59     1008.99     19.20 o 
   6   0   4     1796.09     1862.89     28.37 o 
   8   0   4       38.35       53.24     10.00 o 
  10   0   4     1874.04     1884.87     36.02 o 
  12   0   4      762.78      793.37     28.56 o 
  14   0   4        8.47        3.11     13.55 o 
  16   0   4       10.61      -21.41     21.41 o 
 -17   1   4      113.61      124.45     27.15 o 
 -16   1   4       72.70       48.93     13.18 o 
 -15   1   4        4.18        3.92     12.49 o 
 -14   1   4      217.82      212.09     14.74 o 
 -13   1   4       53.79       40.18     11.21 o 
 -12   1   4        1.14        4.15      9.83 o 
 -11   1   4      221.09      198.80     14.20 o 
 -10   1   4      379.42      363.63     18.71 o 
  -9   1   4      690.99      717.86     15.62 o 
  -8   1   4       84.22      113.35      9.17 o 
  -7   1   4      545.48      547.74     12.26 o 
  -6   1   4       26.09       17.47      6.81 o 
  -5   1   4     3035.74     3008.97     17.36 o 
  -4   1   4       21.94       28.14      5.07 o 
  -3   1   4      144.55      141.60      5.22 o 
  -2   1   4     1664.62     1707.75     19.07 o 
  -1   1   4      835.83      796.36     20.18 o 
   0   1   4     1969.74     2090.00     30.64 o 
   1   1   4     9128.29     9618.44     22.05 o 
   2   1   4     1773.53     1921.27     26.26 o 
   3   1   4     1577.55     1570.95     12.57 o 
   4   1   4     6490.49     6842.47     74.40 o 
   5   1   4     1820.91     1780.64     17.92 o 
   6   1   4      156.27      177.66      6.07 o 
   7   1   4      239.45      262.89     10.05 o 
   8   1   4       18.34       22.65      8.79 o 
   9   1   4      145.04      158.59     10.93 o 
  10   1   4        3.96        4.93     11.84 o 
  11   1   4      509.32      525.58     19.54 o 
  12   1   4      734.56      688.62     19.07 o 
  13   1   4        0.65       -9.22     12.69 o 
  14   1   4      134.56      118.28     13.85 o 
  15   1   4       13.74       -1.74     15.90 o 
  16   1   4       13.61       16.08     40.65 o 
  17   1   4        0.00       -9.45     13.12 o 
 -17   2   4       21.50       58.13     20.56 o 
 -16   2   4       35.62        1.59     21.47 o 
 -15   2   4       32.33       23.73     19.76 o 
 -14   2   4      101.53       90.24     20.09 o 
 -13   2   4       43.18       11.26     16.64 o 
 -12   2   4      389.37      373.39     24.61 o 
 -11   2   4     1051.31     1030.91     30.83 o 
 -10   2   4        3.32       -3.92     15.65 o 
  -9   2   4      196.60      216.48     18.86 o 
  -8   2   4      287.91      261.22     10.78 o 
  -7   2   4      992.05     1017.78     18.16 o 
  -6   2   4       22.61       31.88      5.27 o 
  -5   2   4       14.00       11.13      3.07 o 
  -4   2   4      528.29      544.12      5.36 o 
  -3   2   4      107.56      122.86      3.62 o 
  -2   2   4      182.97      225.19      6.13 o 
  -1   2   4     2344.65     2453.64     17.91 o 
   0   2   4        1.91        2.28      3.26 o 
   1   2   4     2798.94     2803.27     24.09 o 
   2   2   4       70.21      101.71      4.42 o 
   3   2   4      692.36      790.01      9.55 o 
   4   2   4     1242.43     1203.75      8.37 o 
   5   2   4        0.68        6.37      3.36 o 
   6   2   4     4237.14     4143.83     21.68 o 
   7   2   4      673.39      659.55     13.06 o 
   8   2   4      229.00      232.67      8.94 o 
   9   2   4      494.05      485.09     11.82 o 
  10   2   4      327.00      330.74     18.12 o 
  11   2   4       17.10       17.88     10.20 o 
  12   2   4       89.72      106.44     20.95 o 
  13   2   4        1.01       -3.54     18.09 o 
  14   2   4       17.36        4.47     17.40 o 
  15   2   4        0.01      -18.38     18.38 o 
  16   2   4        0.23        7.20     19.17 o 
 -15   3   4        2.49      -16.08     16.08 o 
 -14   3   4       40.00       58.78     17.40 o 
 -13   3   4       99.75       74.03     18.71 o 
 -12   3   4      178.29      168.70     21.51 o 
 -11   3   4       85.75       40.03     19.02 o 
 -10   3   4      393.03      357.46     21.95 o 
  -9   3   4      207.06      254.51     19.92 o 
  -8   3   4        0.16        3.09      9.98 o 
  -7   3   4      659.15      697.31     16.99 o 
  -6   3   4      502.78      486.35     14.45 o 
  -5   3   4       64.69       59.78      8.48 o 
  -4   3   4      368.68      365.74     15.71 o 
  -3   3   4       34.90       24.84      5.39 o 
  -2   3   4        0.23        1.07      5.14 o 
  -1   3   4      101.64       97.85      5.85 o 
   0   3   4     1064.16     1012.52     20.62 o 
   1   3   4      232.31      243.22     10.37 o 
   2   3   4     3823.54     3788.04     42.36 o 
   3   3   4       78.98       85.09      4.92 o 
   4   3   4      334.02      313.72      7.77 o 
   5   3   4      473.11      464.24     12.40 o 
   6   3   4     1327.48     1241.65     26.72 o 
   7   3   4       89.96       70.25     11.22 o 
   8   3   4        0.01        2.98      9.50 o 
   9   3   4      160.35      137.42     15.69 o 
  10   3   4      492.22      489.73     19.80 o 
  11   3   4      288.13      243.05     17.22 o 
  12   3   4      211.37      232.27     23.46 o 
  13   3   4      189.81      163.47     21.37 o 
  14   3   4        0.06       -9.93     21.21 o 
  15   3   4        7.50        8.02     21.25 o 
 -13   4   4       15.12       -6.65     15.69 o 
 -12   4   4        2.25       35.99     15.73 o 
 -11   4   4        1.74      -14.21     14.21 o 
 -10   4   4        9.72       17.49     14.45 o 
  -9   4   4        9.15       19.58     25.63 o 
  -8   4   4     1007.28     1016.46     22.21 o 
  -7   4   4      165.68      163.10     21.34 o 
  -6   4   4        2.34      -16.49     16.49 o 
  -5   4   4       79.54       79.99     16.86 o 
  -4   4   4        6.65       34.52     17.14 o 
  -3   4   4      263.93      300.36     20.26 o 
  -2   4   4     1475.00     1531.90     24.63 o 
  -1   4   4      157.82      168.62      9.50 o 
   0   4   4      399.19      399.89     11.32 o 
   1   4   4      307.41      311.04     10.63 o 
   2   4   4      236.29      251.95      9.78 o 
   3   4   4      710.40      718.10     13.90 o 
   4   4   4      990.62      971.19     16.92 o 
   5   4   4       85.43       81.02     34.60 o 
   6   4   4      341.57      347.88     28.36 o 
   7   4   4       24.26       39.91     12.70 o 
   8   4   4      691.25      681.83     19.50 o 
   9   4   4        2.79       43.93     14.36 o 
  10   4   4        3.74       11.57     16.50 o 
  11   4   4        0.84        8.34     11.40 o 
  12   4   4       28.07      118.01     49.79 o 
  13   4   4        0.22       15.33     13.75 o 
 -11   5   4      142.16      163.96     24.78 o 
 -10   5   4      263.09      269.92     23.64 o 
  -9   5   4       63.53       95.75     54.03 o 
  -8   5   4        0.01       15.18     25.71 o 
  -7   5   4      119.01       57.31     14.37 o 
  -6   5   4      282.63      288.59     16.01 o 
  -5   5   4      562.75      623.36     34.54 o 
  -4   5   4        6.49        5.55     21.15 o 
  -3   5   4       42.99       34.76     11.08 o 
  -2   5   4      215.04      200.33     15.01 o 
  -1   5   4      331.94      387.05     17.10 o 
   0   5   4      213.02      199.14     28.41 o 
   1   5   4      905.72      894.62     21.25 o 
   2   5   4      124.59      123.42     29.49 o 
   3   5   4       25.32       22.41      9.97 o 
   4   5   4        6.83       -9.75      9.75 o 
   5   5   4      254.93      300.56     21.95 o 
   6   5   4      188.59      182.94     21.56 o 
   7   5   4        0.05       13.54     11.36 o 
   8   5   4       55.01       27.99     19.03 o 
   9   5   4        3.35       65.83     56.51 o 
  10   5   4      117.69       73.77     31.58 o 
  -5   6   4       10.10       -5.25     18.07 o 
  -4   6   4      296.31      329.61     92.23 o 
  -3   6   4       68.82       41.92     25.08 o 
  -2   6   4        7.18       20.46     14.24 o 
  -1   6   4       60.13       90.37     51.30 o 
   0   6   4        1.02       16.67     14.97 o 
   1   6   4        0.19        7.48     17.31 o 
   2   6   4        6.29       13.38     16.41 o 
   3   6   4      124.39      106.71     19.48 o 
   4   6   4        0.01       93.72     20.07 o 
 -17   0   5       95.10      181.63     24.04 o 
 -15   0   5        1.72       39.23     17.64 o 
 -13   0   5      335.50      375.21     22.96 o 
 -11   0   5      847.61      810.93     26.33 o 
  -9   0   5      216.82      179.35     15.25 o 
  -7   0   5     3310.28     3301.75     37.45 o 
  -5   0   5      175.46      197.54     11.76 o 
  -3   0   5     1725.63     1650.30     14.00 o 
  -1   0   5    17590.85    17152.29     58.36 o 
   1   0   5     3289.36     3253.90     25.57 o 
   3   0   5       59.02       60.03      7.35 o 
   5   0   5       97.40       87.30     12.36 o 
   7   0   5      314.51      259.71     15.33 o 
   9   0   5        2.81        9.82     14.12 o 
  11   0   5       86.71       96.50     17.80 o 
  13   0   5       11.39       29.67     18.53 o 
  15   0   5      149.85      181.66     24.47 o 
  17   0   5        0.40      -19.38     19.38 o 
 -17   1   5       40.85       22.56     12.20 o 
 -16   1   5        0.08        1.68     12.73 o 
 -15   1   5        0.41       -4.97     12.16 o 
 -14   1   5      574.49      518.48     17.93 o 
 -13   1   5       51.56       59.37     11.37 o 
 -12   1   5      244.76      262.06     13.43 o 
 -11   1   5     1096.94     1053.01     20.16 o 
 -10   1   5      575.77      561.21     15.18 o 
  -9   1   5      912.84      913.07     18.94 o 
  -8   1   5      127.03      105.64      9.27 o 
  -7   1   5      167.45      188.49      9.37 o 
  -6   1   5      357.79      366.30     10.43 o 
  -5   1   5     4698.13     4764.75     41.65 o 
  -4   1   5      527.27      519.00      8.20 o 
  -3   1   5      122.45       84.11      5.24 o 
  -2   1   5       36.20       28.91      4.45 o 
  -1   1   5     1590.53     1594.57     14.65 o 
   0   1   5     2450.82     2494.67     21.05 o 
   1   1   5     3034.27     2995.91     13.65 o 
   2   1   5     2529.33     2597.37     23.99 o 
   3   1   5      386.45      369.63      9.83 o 
   4   1   5     1117.52     1054.58     11.90 o 
   5   1   5      461.07      414.36      9.38 o 
   6   1   5     2038.49     2087.55     26.00 o 
   7   1   5       78.96       92.40      9.37 o 
   8   1   5       77.20       79.97      9.11 o 
   9   1   5       59.78       67.83      8.61 o 
  10   1   5      909.08      946.74     19.53 o 
  11   1   5      555.25      534.90     17.22 o 
  12   1   5       46.69       49.29     10.28 o 
  13   1   5      325.66      341.50     14.04 o 
  14   1   5       49.78       29.53     12.44 o 
  15   1   5       42.63       26.10     12.43 o 
  16   1   5        0.57       12.98     21.25 o 
  17   1   5       41.80       98.36     22.16 o 
 -16   2   5      140.39      149.54     23.98 o 
 -15   2   5        2.59       11.42     17.38 o 
 -14   2   5      345.64      342.16     25.45 o 
 -13   2   5      369.84      396.28     25.10 o 
 -12   2   5     1140.76     1107.30     34.55 o 
 -11   2   5       11.22        8.45     15.75 o 
 -10   2   5      369.62      392.88     21.66 o 
  -9   2   5       10.76        0.50     14.43 o 
  -8   2   5     2500.23     2536.42     39.91 o 
  -7   2   5     1752.88     1728.57     28.71 o 
  -6   2   5      207.02      160.17      6.85 o 
  -5   2   5        0.18       -0.30      3.63 o 
  -4   2   5      248.10      232.90      4.63 o 
  -3   2   5     1046.77     1045.64     14.86 o 
  -2   2   5     2076.97     2002.50     10.52 o 
  -1   2   5       10.55        5.50      3.28 o 
   0   2   5      762.60      787.31      7.56 o 
   1   2   5     1355.46     1464.53     10.34 o 
   2   2   5     1672.43     1682.27     25.55 o 
   3   2   5     1968.98     2054.07     17.00 o 
   4   2   5     6589.92     6640.69     97.34 o 
   5   2   5      154.53      141.42      6.14 o 
   6   2   5      233.17      224.00      8.05 o 
   7   2   5      203.95      204.10      7.62 o 
   8   2   5     1494.86     1502.17     17.04 o 
   9   2   5     1299.41     1257.08     16.33 o 
  10   2   5       11.03       28.17     10.62 o 
  11   2   5       69.19       74.94     12.46 o 
  12   2   5       19.71       22.94     19.83 o 
  13   2   5        5.15       43.52     20.70 o 
  14   2   5       62.00       72.47     16.90 o 
  15   2   5      158.89      156.72     15.95 o 
  16   2   5        0.34      -20.68     20.68 o 
 -15   3   5        4.69       60.83     22.32 o 
 -14   3   5       61.65       52.91     20.82 o 
 -13   3   5       21.24       49.53     16.47 o 
 -12   3   5        3.70       -3.87     18.46 o 
 -11   3   5      228.58      233.23     20.79 o 
 -10   3   5     1033.09     1003.72     31.68 o 
  -9   3   5      521.29      481.07     22.46 o 
  -8   3   5      165.77      145.20     20.59 o 
  -7   3   5       33.92       29.68     10.00 o 
  -6   3   5      974.61      935.23     24.29 o 
  -5   3   5       19.63        8.91      8.63 o 
  -4   3   5      126.61       97.32      9.19 o 
  -3   3   5      650.13      620.86     10.32 o 
  -2   3   5       11.60        6.64      6.61 o 
  -1   3   5      148.35      150.95      6.74 o 
   0   3   5     1722.58     1692.62     19.11 o 
   1   3   5      386.54      392.43      8.39 o 
   2   3   5      276.33      286.47     11.26 o 
   3   3   5     1107.05     1080.85     14.85 o 
   4   3   5      237.06      220.85     10.64 o 
   5   3   5       43.43       46.66      7.96 o 
   6   3   5     2402.65     2272.68     58.70 o 
   7   3   5     1596.14     1581.20     19.35 o 
   8   3   5      212.99      216.71     10.36 o 
   9   3   5      355.82      351.19     14.79 o 
  10   3   5        0.26       24.00     11.16 o 
  11   3   5       68.51       85.91     19.91 o 
  12   3   5      435.64      452.00     27.20 o 
  13   3   5      237.93      250.62     23.93 o 
  14   3   5        2.61        2.86     16.05 o 
  15   3   5        5.15      -21.28     21.28 o 
 -13   4   5        4.19       20.46     19.03 o 
 -12   4   5       74.84       49.14     18.58 o 
 -11   4   5        9.22       43.00     17.15 o 
 -10   4   5       38.91        1.03     13.98 o 
  -9   4   5        0.83        9.22     10.72 o 
  -8   4   5       26.14       36.52     25.27 o 
  -7   4   5        2.89       15.99     15.50 o 
  -6   4   5        0.53      -10.02     16.54 o 
  -5   4   5       63.30       33.12     17.03 o 
  -4   4   5      274.33      255.42     20.54 o 
  -3   4   5       53.81       59.25     16.52 o 
  -2   4   5      493.14      432.18     22.31 o 
  -1   4   5       96.74       94.43     17.80 o 
   0   4   5      235.65      250.58     12.57 o 
   1   4   5       25.97       22.62      7.59 o 
   2   4   5      192.03      182.27      9.54 o 
   3   4   5        1.65       -7.11      7.11 o 
   4   4   5      101.36       77.98     18.24 o 
   5   4   5      146.04      148.51     17.79 o 
   6   4   5       67.25       71.01     18.17 o 
   7   4   5      144.75      157.73     12.79 o 
   8   4   5       13.61        0.05     11.81 o 
   9   4   5      135.38      129.05     35.36 o 
  10   4   5       12.86        8.59     21.89 o 
  11   4   5      295.81      285.35     41.19 o 
  12   4   5        8.05      203.29     24.28 o 
  13   4   5        5.10       -8.34     51.38 o 
 -10   5   5      104.33      137.25     19.95 o 
  -9   5   5        2.18        4.72     33.99 o 
  -8   5   5       17.15       38.29     11.89 o 
  -7   5   5        3.26       44.48     14.44 o 
  -6   5   5       11.84        9.40     18.92 o 
  -5   5   5        6.82       16.50     18.05 o 
  -4   5   5      148.31      168.21     29.22 o 
  -3   5   5       54.77       42.11     12.86 o 
  -2   5   5      194.38      185.30     13.29 o 
  -1   5   5      200.87      211.45     24.61 o 
   0   5   5       99.25      108.81     12.83 o 
   1   5   5       81.52       55.81     11.36 o 
   2   5   5       82.06       46.01     18.66 o 
   3   5   5       95.61      144.16     19.67 o 
   4   5   5       23.97       12.25     16.08 o 
   5   5   5      200.71      214.98     21.16 o 
   6   5   5       48.10       23.86     17.62 o 
   7   5   5        0.22      -14.81     14.81 o 
   8   5   5       40.77       17.15     18.44 o 
   9   5   5       70.10      111.73     19.75 o 
  -5   6   5       42.26       12.33     36.75 o 
  -4   6   5       39.29       48.71     15.88 o 
  -3   6   5       19.64       68.07     49.24 o 
  -2   6   5        0.30      -21.46     21.46 o 
  -1   6   5        0.17       31.45     12.47 o 
   0   6   5       86.38      113.38     38.94 o 
   1   6   5       25.90      -15.09     15.09 o 
   2   6   5       10.12      123.06     19.16 o 
   4   6   5       26.52      137.02     19.47 o 
 -16   0   6      120.94      149.98     20.17 o 
 -14   0   6      154.34      147.27     19.98 o 
 -12   0   6      898.84      909.24     29.32 o 
 -10   0   6     1663.80     1707.79     33.80 o 
  -8   0   6     3416.84     3677.97     42.37 o 
  -6   0   6       14.60       20.71      9.97 o 
  -4   0   6     6508.94     6583.27     44.66 o 
  -2   0   6        3.00        1.09      4.01 o 
   0   0   6     5439.35     5286.85     24.04 o 
   2   0   6     2237.83     2234.18     45.37 o 
   4   0   6       69.32       53.96      7.87 o 
   6   0   6     2482.74     2394.43     33.57 o 
   8   0   6      973.77     1042.16     25.96 o 
  10   0   6       14.01       -0.70     15.16 o 
  12   0   6      757.98      743.88     27.66 o 
  14   0   6       20.96        0.28     17.52 o 
  16   0   6       98.62      100.67     20.85 o 
 -17   1   6       50.46       10.39     20.10 o 
 -16   1   6        1.56       -6.87     12.46 o 
 -15   1   6       15.09        7.21     15.19 o 
 -14   1   6       61.41       35.12     10.88 o 
 -13   1   6      100.78      103.61     11.38 o 
 -12   1   6       33.16       28.75     10.09 o 
 -11   1   6        3.00        8.74     10.12 o 
 -10   1   6       59.71       56.20     10.17 o 
  -9   1   6      571.38      563.72     14.63 o 
  -8   1   6      426.93      452.31     21.51 o 
  -7   1   6      204.64      189.43      9.63 o 
  -6   1   6     2523.21     2679.88     39.63 o 
  -5   1   6      105.81       66.33      5.86 o 
  -4   1   6      189.80      162.47      6.44 o 
  -3   1   6     3906.38     3996.94     38.78 o 
  -2   1   6      475.57      436.78     13.73 o 
  -1   1   6      665.45      629.82      7.01 o 
   0   1   6      702.35      767.79     11.50 o 
   1   1   6       17.29       21.89      3.41 o 
   2   1   6      520.54      419.35      8.59 o 
   3   1   6     3092.84     3261.51     16.77 o 
   4   1   6     4660.80     4768.08     30.64 o 
   5   1   6      915.58      971.34     13.20 o 
   6   1   6       73.22       82.21      6.69 o 
   7   1   6      162.63      179.70     10.59 o 
   8   1   6      437.28      409.80     13.65 o 
   9   1   6       13.56       34.25     10.02 o 
  10   1   6     1025.80     1032.58     20.61 o 
  11   1   6      112.76       95.41     12.24 o 
  12   1   6      425.08      418.91     17.03 o 
  13   1   6       79.42       81.29     13.64 o 
  14   1   6      197.45      234.43     35.79 o 
  15   1   6      159.41      153.57     20.67 o 
  16   1   6        9.83       -9.75     15.17 o 
  17   1   6        0.96      -13.92     13.92 o 
 -16   2   6       87.65       92.21     21.63 o 
 -15   2   6        9.26       -0.78     19.17 o 
 -14   2   6        0.27       -3.09     17.76 o 
 -13   2   6        1.65        5.47     18.92 o 
 -12   2   6       85.26      109.42     19.14 o 
 -11   2   6        0.03       11.29     15.95 o 
 -10   2   6       22.37       -1.09     15.89 o 
  -9   2   6      664.93      629.91     25.15 o 
  -8   2   6      466.86      463.41     14.65 o 
  -7   2   6       57.21       76.92      6.79 o 
  -6   2   6      304.47      297.92      8.15 o 
  -5   2   6      457.98      471.50      8.95 o 
  -4   2   6      324.37      337.69      5.06 o 
  -3   2   6      515.73      465.74     14.65 o 
  -2   2   6     3427.77     3405.22     25.92 o 
  -1   2   6        0.19       -1.79      3.29 o 
   0   2   6     1825.38     1742.21      9.69 o 
   1   2   6     1592.78     1654.81     16.00 o 
   2   2   6      356.88      380.66      7.41 o 
   3   2   6       46.17       41.41      5.34 o 
   4   2   6      633.35      674.58     21.58 o 
   5   2   6      141.92      133.89      8.93 o 
   6   2   6      161.24      161.37     10.35 o 
   7   2   6     2674.39     2654.84     26.19 o 
   8   2   6       11.06       10.94      8.89 o 
   9   2   6      591.70      599.65     16.19 o 
  10   2   6      910.19      911.21     19.78 o 
  11   2   6      109.82      103.75     12.23 o 
  12   2   6      172.68      174.07     13.84 o 
  13   2   6       91.68       77.52     19.53 o 
  14   2   6       44.78       37.35     20.04 o 
  15   2   6       57.94       79.17     21.77 o 
  16   2   6       65.42       87.96     25.51 o 
 -15   3   6       18.05       -5.46     19.61 o 
 -14   3   6      113.41      107.33     18.98 o 
 -13   3   6       43.42       25.01     18.91 o 
 -12   3   6      294.82      304.73     22.34 o 
 -11   3   6        6.72      -16.64     17.00 o 
 -10   3   6      289.89      317.04     23.06 o 
  -9   3   6      917.37      906.63     45.76 o 
  -8   3   6      724.36      739.93     18.84 o 
  -7   3   6     1105.79     1046.27     27.40 o 
  -6   3   6        8.23        5.89      9.21 o 
  -5   3   6      499.38      499.12     14.40 o 
  -4   3   6      229.07      232.35     11.41 o 
  -3   3   6      226.44      238.64     10.94 o 
  -2   3   6       61.71       64.36      8.03 o 
  -1   3   6      137.39      144.05      7.42 o 
   0   3   6      480.89      476.82      9.30 o 
   1   3   6      326.10      331.19     15.73 o 
   2   3   6     1583.63     1533.82     33.87 o 
   3   3   6      372.39      373.11     15.59 o 
   4   3   6       54.61       56.24      8.69 o 
   5   3   6      365.54      365.62     13.10 o 
   6   3   6      164.35      165.09     19.13 o 
   7   3   6      149.66      125.86     11.08 o 
   8   3   6        0.26       -2.47     14.58 o 
   9   3   6     2126.05     2005.99     40.06 o 
  10   3   6        0.61        6.57     10.40 o 
  11   3   6        1.32       -5.44     15.32 o 
  12   3   6        8.75        6.73     16.48 o 
  13   3   6      147.66      201.47     24.09 o 
  14   3   6       16.62       37.26     20.88 o 
  15   3   6       17.85       53.21     22.34 o 
 -13   4   6        0.17      -16.15     16.15 o 
 -12   4   6      207.10      279.53     23.48 o 
 -11   4   6      139.45      131.52     20.02 o 
 -10   4   6       25.44       49.37     15.52 o 
  -9   4   6       61.48       41.92     31.50 o 
  -8   4   6      332.74      356.86     15.38 o 
  -7   4   6       49.14       67.62     17.71 o 
  -6   4   6      407.91      404.72     25.33 o 
  -5   4   6      320.03      318.33     21.99 o 
  -4   4   6      187.17      184.98     20.72 o 
  -3   4   6       83.38       48.68     17.35 o 
  -2   4   6      456.40      438.66     23.83 o 
  -1   4   6      683.31      694.07     27.50 o 
   0   4   6      111.87       85.95     16.09 o 
   1   4   6      632.86      642.19     17.54 o 
   2   4   6      355.39      368.46     50.28 o 
   3   4   6        0.40      -13.61     16.64 o 
   4   4   6      839.08      769.77     27.55 o 
   5   4   6       80.59       92.84     18.87 o 
   6   4   6        2.20       -6.37     17.34 o 
   7   4   6        5.51       13.56     14.86 o 
   8   4   6      207.46      177.87     21.87 o 
   9   4   6      129.09      156.59     21.34 o 
  10   4   6        0.00       -9.17     18.36 o 
  11   4   6       92.39      120.74     19.63 o 
  12   4   6      135.41      286.87     25.15 o 
  13   4   6       74.38      221.56     22.73 o 
 -10   5   6      204.76      310.87     25.26 o 
  -9   5   6       24.78       -5.77     20.83 o 
  -8   5   6       78.13       65.05     18.09 o 
  -7   5   6      227.14      237.82     24.89 o 
  -6   5   6      186.59      135.68     22.65 o 
  -5   5   6      185.08      224.63     29.09 o 
  -4   5   6      366.53      427.71     18.46 o 
  -3   5   6       19.42       33.79     19.20 o 
  -2   5   6        6.16      -11.06     11.06 o 
  -1   5   6       68.08       40.71     17.87 o 
   0   5   6      139.93      141.05     22.43 o 
   1   5   6      289.96      318.01     15.41 o 
   2   5   6       21.30      -15.84     15.84 o 
   3   5   6      223.24      236.14     22.79 o 
   4   5   6        0.84       -4.34     17.54 o 
   5   5   6        3.70       -8.13     18.29 o 
   6   5   6        2.09       34.50     16.10 o 
   8   5   6       37.74       46.58     18.20 o 
   9   5   6        6.11       19.53     17.40 o 
  -4   6   6       24.75      -10.35     16.62 o 
  -3   6   6       50.35       93.11     15.14 o 
  -2   6   6       12.59        6.79     13.79 o 
  -1   6   6       38.28        0.79     12.92 o 
   0   6   6        1.97       80.23     19.32 o 
   2   6   6       14.17       93.50     18.48 o 
   3   6   6       18.72        9.26     16.41 o 
 -17   0   7      104.81      112.15     18.76 o 
 -15   0   7       80.35       94.56     20.35 o 
 -13   0   7       76.71       83.01     18.38 o 
 -11   0   7     2052.76     2053.62     38.73 o 
  -9   0   7     1184.64     1152.15     27.49 o 
  -7   0   7     1007.46     1011.61     23.54 o 
  -5   0   7        4.88       11.01      9.93 o 
  -3   0   7     2590.80     2724.88     19.47 o 
  -1   0   7     3001.68     2926.93     16.85 o 
   1   0   7      165.52      162.89      9.57 o 
   3   0   7      959.84      962.90     13.89 o 
   5   0   7        9.32       17.27      7.60 o 
   7   0   7     1228.44     1239.37     27.92 o 
   9   0   7       57.34       25.85     15.53 o 
  11   0   7      257.01      231.31     20.71 o 
  13   0   7       88.26       95.98     19.11 o 
  15   0   7        0.22       58.50     21.57 o 
  17   0   7        1.43      -23.71     23.71 o 
 -17   1   7       22.80       41.52     22.89 o 
 -16   1   7        3.71      -19.41     19.50 o 
 -15   1   7       84.31       72.59     12.33 o 
 -14   1   7      171.18      163.16     13.54 o 
 -13   1   7      291.20      293.56     16.67 o 
 -12   1   7       93.09       98.21     15.90 o 
 -11   1   7      918.23      933.87     31.37 o 
 -10   1   7      105.13       87.11     10.69 o 
  -9   1   7      764.10      757.39     16.81 o 
  -8   1   7        2.26       -1.62      8.36 o 
  -7   1   7     1067.27     1107.12     17.30 o 
  -6   1   7      203.88      217.19      7.84 o 
  -5   1   7     1008.67     1007.67     11.93 o 
  -4   1   7      822.65      866.90     11.39 o 
  -3   1   7      227.55      285.94     11.08 o 
  -2   1   7      100.49      126.10      5.90 o 
  -1   1   7      161.86      193.21      5.50 o 
   0   1   7      625.06      666.96      9.18 o 
   1   1   7     3912.01     4029.73     20.27 o 
   2   1   7     2760.63     2924.28     15.09 o 
   3   1   7      745.34      748.19      9.58 o 
   4   1   7      509.74      485.30     10.18 o 
   5   1   7        7.76        0.74      6.52 o 
   6   1   7      143.68      153.94      9.79 o 
   7   1   7       25.19       23.27     14.29 o 
   8   1   7       31.27       29.19      9.17 o 
   9   1   7       79.33       77.77     10.68 o 
  10   1   7       93.61       79.83     11.78 o 
  11   1   7       23.08       14.94     11.84 o 
  12   1   7      146.70      133.19     17.60 o 
  13   1   7        3.05        1.53     12.04 o 
  14   1   7        0.58       18.39     16.70 o 
  15   1   7      117.33      121.18     35.77 o 
  16   1   7       34.91       38.91     28.72 o 
 -16   2   7       33.12       40.54     17.31 o 
 -15   2   7       30.28       44.46     21.91 o 
 -14   2   7      113.99       99.47     20.53 o 
 -13   2   7      132.82      106.28     18.29 o 
 -12   2   7      180.26      180.95     20.79 o 
 -11   2   7       39.71       20.56     15.17 o 
 -10   2   7       80.42       98.55     17.32 o 
  -9   2   7       57.22       59.41     16.50 o 
  -8   2   7      636.44      668.04     16.71 o 
  -7   2   7        0.67       -9.25      9.25 o 
  -6   2   7      144.33      133.37      6.82 o 
  -5   2   7      211.13      192.03      6.70 o 
  -4   2   7       41.70       20.23      8.26 o 
  -3   2   7        0.25        4.00      5.91 o 
  -2   2   7      137.34      123.65      6.02 o 
  -1   2   7      282.23      248.16     10.44 o 
   0   2   7       56.04       83.30      3.79 o 
   1   2   7     2282.50     2452.90     17.33 o 
   2   2   7       33.45       27.18      5.18 o 
   3   2   7        1.09        1.96      6.07 o 
   4   2   7        9.03       22.26      7.58 o 
   5   2   7       11.13       16.36      7.90 o 
   6   2   7      154.27      157.22     22.74 o 
   7   2   7      217.62      250.49     14.35 o 
   8   2   7      672.07      613.77     15.93 o 
   9   2   7      365.89      382.34     14.22 o 
  10   2   7      405.16      393.39     15.37 o 
  11   2   7        7.40       18.20     10.74 o 
  12   2   7       29.90       33.26     11.51 o 
  13   2   7      525.23      450.98     26.17 o 
  14   2   7        5.65      -13.14     19.46 o 
  15   2   7        0.01      -11.85     20.66 o 
  16   2   7       18.36      -19.81     22.55 o 
 -15   3   7        0.41       22.83     18.63 o 
 -14   3   7       64.76       39.35     20.66 o 
 -13   3   7        2.92       15.72     17.81 o 
 -12   3   7        4.39      -17.83     17.83 o 
 -11   3   7       17.82       23.73     18.03 o 
 -10   3   7      268.74      260.16     19.82 o 
  -9   3   7        8.56        3.36     10.49 o 
  -8   3   7      272.06      242.34     23.10 o 
  -7   3   7      224.22      221.38     12.78 o 
  -6   3   7       88.03       92.33     11.01 o 
  -5   3   7     1382.74     1336.23     21.48 o 
  -4   3   7      214.42      213.88     18.54 o 
  -3   3   7      336.43      354.60     27.66 o 
  -2   3   7        4.08       11.33     11.03 o 
  -1   3   7      364.75      346.29     11.57 o 
   0   3   7       84.12       66.89      7.88 o 
   1   3   7       51.05       66.08     10.98 o 
   2   3   7       26.49       12.97      7.89 o 
   3   3   7     2038.30     2056.34     32.28 o 
   4   3   7      415.11      423.29     21.44 o 
   5   3   7       30.01       43.72      9.68 o 
   6   3   7       22.70        7.17     11.24 o 
   7   3   7       19.09       15.44     10.26 o 
   8   3   7       68.03       56.86     15.41 o 
   9   3   7      219.99      229.44     19.62 o 
  10   3   7       33.36       35.47     15.02 o 
  11   3   7        3.84       -4.60     17.69 o 
  12   3   7        7.33      -18.69     18.69 o 
  13   3   7       16.68      -11.20     19.71 o 
 -13   4   7        9.70       40.39     20.23 o 
 -12   4   7        1.09       -9.82     17.88 o 
 -11   4   7        0.06       31.13     17.03 o 
 -10   4   7      360.89      362.68     56.40 o 
  -9   4   7      185.31      196.55     14.56 o 
  -8   4   7      174.76      151.45     12.76 o 
  -7   4   7        5.50       -2.35     11.11 o 
  -6   4   7      468.46      478.77     26.95 o 
  -5   4   7      401.71      442.52     24.63 o 
  -4   4   7      153.04      167.82     21.24 o 
  -3   4   7     1148.55     1134.29     33.10 o 
  -2   4   7       40.73       17.02     16.30 o 
  -1   4   7      895.66      869.14     30.52 o 
   0   4   7     1077.06     1011.56     31.27 o 
   1   4   7     1407.78     1416.59     35.57 o 
   2   4   7       80.72      142.48     19.26 o 
   3   4   7      174.51      162.30     18.52 o 
   4   4   7      124.74       94.17     18.72 o 
   5   4   7      182.49      207.31     22.22 o 
   6   4   7      213.53      222.00     22.08 o 
   7   4   7      147.62      180.61     20.60 o 
   8   4   7       45.53       -8.39     17.46 o 
   9   4   7       21.55       79.69     22.29 o 
  10   4   7      171.84      151.31     22.27 o 
  11   4   7      235.98      255.24     23.35 o 
  12   4   7      373.23      505.19     28.97 o 
 -10   5   7        2.65       33.38     17.92 o 
  -9   5   7       52.45       75.73     20.83 o 
  -8   5   7      159.08      145.79     19.32 o 
  -7   5   7      156.62      186.10     23.52 o 
  -6   5   7      159.37      191.99     24.05 o 
  -5   5   7        0.18      -15.76     15.76 o 
  -4   5   7       19.69      -19.32     19.32 o 
  -3   5   7      813.08      816.56     23.04 o 
  -2   5   7        4.74       33.18     12.26 o 
  -1   5   7      357.74      286.40     31.15 o 
   0   5   7        4.17        3.90     11.51 o 
   1   5   7       38.33       76.33     19.93 o 
   2   5   7      277.91      280.68     21.71 o 
   3   5   7       58.37       63.04     17.13 o 
   4   5   7      235.50      294.29     22.03 o 
   5   5   7      151.75      107.67     18.51 o 
   6   5   7        0.45       14.26     20.09 o 
   8   5   7       86.00      111.67     19.15 o 
   9   5   7       84.98       34.17     19.42 o 
  -3   6   7       40.12       12.36     16.84 o 
  -2   6   7       20.84       69.17     34.52 o 
  -1   6   7       16.06       33.33     21.35 o 
   0   6   7       26.46      122.40     21.23 o 
   1   6   7        1.88      -18.44     18.44 o 
   2   6   7       43.03       11.53     16.33 o 
 -16   0   8      290.35      346.10     23.78 o 
 -14   0   8       58.68       52.60     16.86 o 
 -12   0   8       11.04        2.29     16.22 o 
 -10   0   8     2238.68     2247.21     38.70 o 
  -8   0   8      315.00      290.16     16.95 o 
  -6   0   8        4.69        2.91     11.88 o 
  -4   0   8     4787.65     4818.40     39.13 o 
  -2   0   8     2114.80     2351.51     39.95 o 
   0   0   8    11583.71    11706.53     40.98 o 
   2   0   8      880.67      811.75     16.39 o 
   4   0   8      131.35      139.71      9.74 o 
   6   0   8     3768.12     3848.59     44.93 o 
   8   0   8      343.85      347.82     19.74 o 
  10   0   8      443.01      486.59     23.70 o 
  12   0   8     1011.32     1020.51     34.16 o 
  14   0   8        5.34       -6.42     18.97 o 
  16   0   8        9.37       28.78     22.57 o 
 -17   1   8       63.53       19.88     22.63 o 
 -16   1   8      136.20      198.04     24.66 o 
 -15   1   8       83.48       92.80     13.06 o 
 -14   1   8      102.38       77.58     12.07 o 
 -13   1   8      191.67      197.55     13.23 o 
 -12   1   8      223.60      216.38     15.65 o 
 -11   1   8       29.82       12.44     10.02 o 
 -10   1   8       65.72       73.99     13.50 o 
  -9   1   8      957.25      932.68     18.36 o 
  -8   1   8     2085.74     2032.77     24.01 o 
  -7   1   8     1141.66     1126.42     20.00 o 
  -6   1   8     1447.18     1389.89     14.72 o 
  -5   1   8     3941.79     4163.78     30.72 o 
  -4   1   8      178.14      169.39      6.82 o 
  -3   1   8       37.91       23.82      5.55 o 
  -2   1   8     2631.39     2615.91     21.98 o 
  -1   1   8     6413.54     6631.76     32.76 o 
   0   1   8       88.25       66.25      5.86 o 
   1   1   8     2130.88     2372.16     12.40 o 
   2   1   8      213.32      191.78      6.22 o 
   3   1   8     3951.96     4049.16     29.78 o 
   4   1   8     1608.91     1621.38     16.21 o 
   5   1   8       20.48       17.73      8.57 o 
   6   1   8       69.31       76.17     10.21 o 
   7   1   8      250.90      246.85     12.30 o 
   8   1   8      137.20      146.85     11.86 o 
   9   1   8      385.05      381.01     15.58 o 
  10   1   8      966.02      972.19     21.25 o 
  11   1   8      120.25      123.27     13.17 o 
  12   1   8      168.50      184.25     14.86 o 
  13   1   8      239.36      254.72     16.85 o 
  14   1   8       95.05      175.59     16.05 o 
  15   1   8       20.40       30.04     14.88 o 
  16   1   8       81.41       92.50     15.97 o 
 -16   2   8       26.81       61.31     20.24 o 
 -15   2   8      115.42       86.27     21.33 o 
 -14   2   8       71.47      133.57     23.53 o 
 -13   2   8       69.61       87.05     20.22 o 
 -12   2   8      202.86      190.61     21.81 o 
 -11   2   8       19.25       44.19     19.49 o 
 -10   2   8      734.60      688.25     26.72 o 
  -9   2   8     1530.88     1504.16     35.99 o 
  -8   2   8       32.85       44.64     10.42 o 
  -7   2   8      155.19      166.18     20.21 o 
  -6   2   8      526.94      562.00     19.07 o 
  -5   2   8      133.94      134.83     13.71 o 
  -4   2   8     1090.65     1134.16     14.00 o 
  -3   2   8     2315.17     2306.04     34.99 o 
  -2   2   8      707.72      760.02     20.16 o 
  -1   2   8      708.52      660.51     10.19 o 
   0   2   8      121.34      106.13      6.57 o 
   1   2   8     2478.26     2409.12     31.19 o 
   2   2   8      941.40      895.51     12.31 o 
   3   2   8      988.74     1006.94     19.04 o 
   4   2   8      154.66      170.50      9.52 o 
   5   2   8      562.66      584.49     14.80 o 
   6   2   8       79.64       60.98      9.31 o 
   7   2   8     1196.92     1169.15     23.26 o 
   8   2   8      270.24      282.86     35.63 o 
   9   2   8       20.23       10.05      9.55 o 
  10   2   8       41.90       61.71     11.12 o 
  11   2   8      246.79      268.32     15.56 o 
  12   2   8      625.59      617.38     19.59 o 
  13   2   8       43.15       51.98     13.12 o 
  14   2   8      180.23      159.21     24.43 o 
  15   2   8        3.34       47.98     23.83 o 
 -15   3   8        7.83        4.65     15.91 o 
 -14   3   8      329.23      367.73     28.82 o 
 -13   3   8      263.05      273.01     23.41 o 
 -12   3   8       11.38        8.28     16.82 o 
 -11   3   8      757.13      686.64     29.92 o 
 -10   3   8      100.64      110.80     18.99 o 
  -9   3   8       33.71        9.10     10.71 o 
  -8   3   8        4.04       -6.83     10.81 o 
  -7   3   8      501.24      488.21     16.13 o 
  -6   3   8        2.61       -0.87      9.77 o 
  -5   3   8        0.48        0.35      9.08 o 
  -4   3   8      390.91      375.97     13.52 o 
  -3   3   8      566.50      542.00     27.59 o 
  -2   3   8      375.27      345.18     12.51 o 
  -1   3   8       80.38       75.64      9.07 o 
   0   3   8      651.82      691.17     15.15 o 
   1   3   8       22.32       26.58      8.18 o 
   2   3   8      615.06      559.21     14.20 o 
   3   3   8     1019.53      989.11     17.63 o 
   4   3   8     1113.26     1034.22     21.59 o 
   5   3   8     1192.70     1218.20     48.83 o 
   6   3   8       21.94        9.26      9.84 o 
   7   3   8      549.78      540.55     17.29 o 
   8   3   8       46.29       35.26     14.61 o 
   9   3   8      468.52      446.34     24.11 o 
  10   3   8       48.81       52.25     18.34 o 
  11   3   8        2.65       27.15     15.35 o 
  12   3   8      189.26      201.81     23.34 o 
  13   3   8      117.99      147.17     24.19 o 
  14   3   8        0.08       41.24     20.51 o 
 -12   4   8       79.91      138.60     18.86 o 
 -11   4   8      100.37       65.48     19.99 o 
 -10   4   8        4.25       24.65     12.48 o 
  -9   4   8       99.76      104.43     35.87 o 
  -8   4   8       21.52       22.06     11.57 o 
  -7   4   8      105.18       93.77     14.30 o 
  -6   4   8      546.70      556.91     27.83 o 
  -5   4   8      598.91      594.84     26.84 o 
  -4   4   8       17.94       35.49     17.59 o 
  -3   4   8       89.27      103.51     18.69 o 
  -2   4   8        2.85       11.27     15.45 o 
  -1   4   8        1.07       11.87     14.87 o 
   0   4   8      232.13      183.05     20.70 o 
   1   4   8       37.61        4.50     16.76 o 
   2   4   8     1023.38      985.94     32.39 o 
   3   4   8      118.55      131.79     19.02 o 
   4   4   8        1.63      -17.03     17.03 o 
   5   4   8       43.28       49.96     19.34 o 
   6   4   8       24.40        0.00     18.25 o 
   7   4   8      167.29      199.39     20.32 o 
   8   4   8       12.55      -11.27     18.05 o 
   9   4   8       24.08       95.63     21.47 o 
  10   4   8      180.73      144.39     19.28 o 
  11   4   8       74.07       45.33     18.09 o 
  12   4   8       27.51      126.50     22.80 o 
  -9   5   8       10.18      145.04     22.51 o 
  -8   5   8       30.63       19.27     16.11 o 
  -7   5   8      280.51      208.55     24.77 o 
  -6   5   8        2.18       39.80     19.22 o 
  -5   5   8       30.96       22.86     16.89 o 
  -4   5   8        1.03      -19.00     19.00 o 
  -3   5   8       25.14       20.99     16.62 o 
  -2   5   8       90.06      138.76     20.86 o 
  -1   5   8      111.83      111.01     23.95 o 
   0   5   8       21.87       -9.00     11.49 o 
   1   5   8       23.94       54.00     18.22 o 
   2   5   8        0.00      -17.59     17.59 o 
   3   5   8        8.48      -18.66     18.66 o 
   4   5   8       17.82       51.81     20.55 o 
   5   5   8       38.90       16.91     14.61 o 
   6   5   8       26.15       77.72     21.35 o 
   7   5   8        4.65      -15.74     15.74 o 
   8   5   8        1.27       46.89     17.55 o 
   9   5   8      135.72       92.25     19.47 o 
  -1   6   8       17.13      -16.52     36.76 o 
   0   6   8       25.38       39.52     17.10 o 
 -17   0   9       15.36       -0.42     18.10 o 
 -15   0   9       48.49       43.77     16.19 o 
 -13   0   9       39.10       63.43     18.92 o 
 -11   0   9      585.04      550.79     23.78 o 
  -9   0   9       11.71        5.17     13.86 o 
  -7   0   9      691.87      732.49     22.55 o 
  -5   0   9      125.65       99.19     12.34 o 
  -3   0   9     1244.14     1436.93     28.04 o 
  -1   0   9     2417.68     2420.75     17.74 o 
   1   0   9     1837.56     1968.65     19.32 o 
   3   0   9     2893.98     2866.04     24.55 o 
   5   0   9      494.80      514.11     13.46 o 
   7   0   9       76.76       96.18     15.30 o 
   9   0   9     1187.51     1165.70     31.24 o 
  11   0   9        2.87       -0.29     18.85 o 
  13   0   9      453.65      513.17     29.07 o 
  15   0   9      119.18      119.95     22.76 o 
 -16   1   9       11.98      -20.58     20.58 o 
 -15   1   9        1.98        9.18     11.00 o 
 -14   1   9        0.09       -0.90     12.07 o 
 -13   1   9        0.08       -9.79     11.91 o 
 -12   1   9      128.25      122.04     12.43 o 
 -11   1   9        2.26        4.71     10.68 o 
 -10   1   9       13.99       21.62     22.29 o 
  -9   1   9      105.88       86.41     10.35 o 
  -8   1   9        9.61       10.90      9.68 o 
  -7   1   9       11.98       16.43      6.76 o 
  -6   1   9     1036.96     1045.97     13.38 o 
  -5   1   9       57.06       82.93      6.59 o 
  -4   1   9      427.23      440.64      9.16 o 
  -3   1   9      159.14      166.85      6.87 o 
  -2   1   9      485.14      508.37      9.22 o 
  -1   1   9      863.50      956.09      9.04 o 
   0   1   9      766.17      799.98     18.80 o 
   1   1   9     1258.91     1297.91     12.22 o 
   2   1   9       36.39       39.59      5.05 o 
   3   1   9       32.84       20.77      5.18 o 
   4   1   9       42.29       72.60      6.86 o 
   5   1   9      147.20      131.03     19.45 o 
   6   1   9        4.62        1.61      9.59 o 
   7   1   9      376.74      363.28     13.92 o 
   8   1   9       12.60       17.32      9.76 o 
   9   1   9       59.97       49.18     11.29 o 
  10   1   9      145.36      166.53     13.51 o 
  11   1   9       94.71      107.69     13.59 o 
  12   1   9      199.68      218.00     25.93 o 
  13   1   9      217.42      198.08     16.08 o 
  14   1   9        0.07      -13.19     14.00 o 
  15   1   9      224.23      204.91     19.03 o 
  16   1   9        1.23        6.75     15.30 o 
 -16   2   9        2.53      -16.37     16.37 o 
 -15   2   9       13.97       49.90     21.93 o 
 -14   2   9        7.06      -16.95     20.27 o 
 -13   2   9        1.17        3.32     19.48 o 
 -12   2   9       62.06       68.78     19.99 o 
 -11   2   9      506.21      471.60     25.80 o 
 -10   2   9        7.12       39.46     17.34 o 
  -9   2   9      102.18      128.09     17.27 o 
  -8   2   9        0.87       16.83     16.35 o 
  -7   2   9      181.74      164.38     11.15 o 
  -6   2   9     1131.63     1131.88     14.65 o 
  -5   2   9       88.04       66.22      6.55 o 
  -4   2   9      169.86      177.54     10.44 o 
  -3   2   9        0.08        8.38      5.76 o 
  -2   2   9        5.66       15.74      5.81 o 
  -1   2   9       84.56       70.97      6.39 o 
   0   2   9      799.14      767.98     11.56 o 
   1   2   9     1402.60     1334.27     14.78 o 
   2   2   9      761.38      791.20     12.46 o 
   3   2   9      746.04      747.32     15.53 o 
   4   2   9       25.88       27.44      7.39 o 
   5   2   9       23.03       23.54      8.74 o 
   6   2   9       38.74       50.20     19.07 o 
   7   2   9      454.26      455.11     22.67 o 
   8   2   9       45.71       39.70     11.76 o 
   9   2   9        6.60       20.97     10.60 o 
  10   2   9      218.10      221.32     13.94 o 
  11   2   9        0.82      -10.84     10.84 o 
  12   2   9        1.66        8.25     28.00 o 
  13   2   9       41.41       39.53     12.80 o 
  14   2   9       93.11       56.92     20.33 o 
  15   2   9       53.96       34.47     23.01 o 
 -14   3   9        1.20       21.55     22.92 o 
 -13   3   9      346.67      281.35     24.98 o 
 -12   3   9        4.33        1.47     15.11 o 
 -11   3   9      167.42      188.00     19.92 o 
 -10   3   9      108.43       63.72     16.87 o 
  -9   3   9        0.41       18.30     14.38 o 
  -8   3   9        0.92        3.55     10.81 o 
  -7   3   9      975.37      963.86     33.59 o 
  -6   3   9       33.99       21.39     10.40 o 
  -5   3   9      113.80      114.73     22.09 o 
  -4   3   9      512.64      501.98     16.19 o 
  -3   3   9       67.12       78.06      9.84 o 
  -2   3   9       12.55       24.98      9.60 o 
  -1   3   9     1150.40     1092.17     18.85 o 
   0   3   9        4.16        6.07      8.24 o 
   1   3   9      414.57      381.42     12.85 o 
   2   3   9      826.50      799.00     26.09 o 
   3   3   9     1414.20     1361.50     21.09 o 
   4   3   9      106.11      102.72      8.25 o 
   5   3   9      349.73      360.68     14.06 o 
   6   3   9       95.02       81.81     11.05 o 
   7   3   9        0.68       17.77     11.70 o 
   8   3   9       37.08       24.29     16.23 o 
   9   3   9      360.82      333.59     22.39 o 
  10   3   9       24.80       41.03     16.23 o 
  11   3   9        0.25       25.08     17.08 o 
  12   3   9      126.90      102.06     20.09 o 
  13   3   9        6.25      -13.62     21.11 o 
  14   3   9        0.31      -23.07     23.07 o 
 -12   4   9       32.74      -10.57     17.68 o 
 -11   4   9       35.05       68.79     19.58 o 
 -10   4   9      265.89      245.45     45.55 o 
  -9   4   9      621.57      688.45     26.40 o 
  -8   4   9       90.07      100.21     13.03 o 
  -7   4   9        2.97       -3.16     10.73 o 
  -6   4   9      171.06      178.42     28.37 o 
  -5   4   9        5.28       -5.63     17.44 o 
  -4   4   9       41.65       39.85     15.95 o 
  -3   4   9      637.66      627.04     27.67 o 
  -2   4   9       66.25       83.87     18.20 o 
  -1   4   9        9.71        9.39     14.87 o 
   0   4   9       18.47        0.94     15.08 o 
   1   4   9       54.71       36.83     15.79 o 
   2   4   9        1.18        1.22     16.67 o 
   3   4   9      383.29      388.67     25.02 o 
   4   4   9       42.95        8.11     17.93 o 
   5   4   9      259.39      256.19     23.73 o 
   6   4   9       15.96       -9.05     19.41 o 
   7   4   9       42.93       84.57     20.10 o 
   8   4   9       24.48       14.80     16.21 o 
   9   4   9        1.30       52.96     17.75 o 
  10   4   9      220.61      182.58     24.55 o 
  11   4   9       44.94       14.98     16.65 o 
  -9   5   9       52.64      115.91     20.64 o 
  -8   5   9       35.08       95.18     22.06 o 
  -7   5   9      230.48      211.49     23.98 o 
  -6   5   9      188.68      234.12     23.77 o 
  -5   5   9      214.79      252.59     25.21 o 
  -4   5   9       28.75        5.45     18.06 o 
  -3   5   9        1.45      -17.36     17.36 o 
  -2   5   9      337.65      400.25     26.47 o 
  -1   5   9       13.29       19.62     15.77 o 
   0   5   9      441.79      451.50     34.64 o 
   1   5   9        5.64       39.80     19.30 o 
   2   5   9       24.05       46.29     19.28 o 
   3   5   9       17.72      -18.29     18.29 o 
   4   5   9       76.93      202.73     22.76 o 
   5   5   9      144.61       91.58     19.01 o 
   6   5   9      106.81      172.06     24.30 o 
   8   5   9        0.56       45.84     16.68 o 
 -16   0  10      266.26      274.67     23.10 o 
 -14   0  10      713.86      778.63     31.78 o 
 -12   0  10      119.81      110.12     18.89 o 
 -10   0  10     2104.25     2097.68     39.87 o 
  -8   0  10      784.16      779.33     24.29 o 
  -6   0  10      161.50      198.05     14.95 o 
  -4   0  10     2096.49     1668.12    322.31 o 
  -2   0  10      398.48      385.29      8.32 o 
   0   0  10     2195.86     2193.49     15.56 o 
   2   0  10     4680.55     4917.58     31.81 o 
   4   0  10     6293.73     6691.98     94.53 o 
   6   0  10     1552.54     1598.53     33.26 o 
   8   0  10        1.51        8.24     16.28 o 
  10   0  10        5.61      -11.62     15.66 o 
  12   0  10      591.58      605.18     28.59 o 
  14   0  10       88.19      122.93     23.26 o 
  16   0  10      273.54      314.68     28.07 o 
 -16   1  10      214.88      277.33     26.47 o 
 -15   1  10        0.48        2.03     11.65 o 
 -14   1  10       81.36       83.73     32.56 o 
 -13   1  10      415.97      425.08     17.29 o 
 -12   1  10      475.49      485.09     16.89 o 
 -11   1  10      249.92      242.82     20.62 o 
 -10   1  10      671.94      697.41     27.04 o 
  -9   1  10       34.15       37.94      9.76 o 
  -8   1  10     1399.12     1390.30     21.86 o 
  -7   1  10      323.47      307.22      9.60 o 
  -6   1  10     1667.75     1665.41     18.18 o 
  -5   1  10        8.06       -1.74      6.04 o 
  -4   1  10       34.35       35.71      6.05 o 
  -3   1  10      181.70      206.38      7.56 o 
  -2   1  10     1398.33     1446.95     11.31 o 
  -1   1  10      455.68      433.79      9.39 o 
   0   1  10      575.14      528.37      9.38 o 
   1   1  10      732.65      749.76     10.10 o 
   2   1  10        1.25        8.05      4.98 o 
   3   1  10     1350.60     1295.58     14.73 o 
   4   1  10      630.68      628.24     12.44 o 
   5   1  10       11.35       12.21      7.21 o 
   6   1  10      889.98      886.16     18.48 o 
   7   1  10      220.66      233.42     13.23 o 
   8   1  10      321.23      308.45     14.86 o 
   9   1  10      468.89      474.42     16.82 o 
  10   1  10      714.98      717.66     20.42 o 
  11   1  10      429.50      396.84     17.84 o 
  12   1  10      107.71      117.80     18.35 o 
  13   1  10        9.29       16.57     13.83 o 
  14   1  10        0.52       28.54     22.68 o 
  15   1  10       16.38       16.74     15.12 o 
 -15   2  10        6.27       -7.94     21.13 o 
 -14   2  10       57.52      115.11     23.21 o 
 -13   2  10      107.93       89.34     21.88 o 
 -12   2  10       32.41       16.51     18.21 o 
 -11   2  10       21.28       25.04     16.26 o 
 -10   2  10      337.41      324.28     23.50 o 
  -9   2  10      164.93      155.07     23.87 o 
  -8   2  10     2001.79     2063.52     27.39 o 
  -7   2  10      189.51      197.41     14.51 o 
  -6   2  10       10.98       14.18      8.93 o 
  -5   2  10      767.08      751.06     14.01 o 
  -4   2  10        1.41        5.25      5.84 o 
  -3   2  10      113.44      107.07      6.95 o 
  -2   2  10      427.04      469.08      9.83 o 
  -1   2  10      494.57      499.96     10.26 o 
   0   2  10      239.68      232.33      8.16 o 
   1   2  10       37.84       45.94     13.23 o 
   2   2  10      435.78      417.43     10.43 o 
   3   2  10        1.01       -0.61      9.55 o 
   4   2  10      189.30      168.05     11.29 o 
   5   2  10       15.04       12.09      9.10 o 
   6   2  10        1.90        3.38     16.07 o 
   7   2  10      232.17      203.67     12.63 o 
   8   2  10      511.08      507.22     16.56 o 
   9   2  10       51.46       35.98     11.26 o 
  10   2  10      140.26      144.99     25.54 o 
  11   2  10       51.19       51.50     15.36 o 
  12   2  10       47.40       27.47     13.53 o 
  13   2  10        1.31       -2.82     13.56 o 
  14   2  10       45.45       69.38     20.73 o 
  15   2  10        0.90       13.69     20.12 o 
 -14   3  10       18.61      -12.59     21.52 o 
 -13   3  10        2.46       19.34     20.03 o 
 -12   3  10       14.85        8.94     16.19 o 
 -11   3  10      120.11      125.29     18.30 o 
 -10   3  10        5.33       28.45     12.38 o 
  -9   3  10        3.13        2.87     23.05 o 
  -8   3  10       12.41       17.37     10.52 o 
  -7   3  10     1017.70     1016.59     21.88 o 
  -6   3  10       24.38       18.30     14.23 o 
  -5   3  10       60.07       58.32     10.71 o 
  -4   3  10      917.64      888.01     18.80 o 
  -3   3  10      625.58      615.32     16.22 o 
  -2   3  10        1.77       -0.93      8.84 o 
  -1   3  10      504.45      503.30     31.90 o 
   0   3  10      364.10      341.28     27.22 o 
   1   3  10       83.41       71.28      9.71 o 
   2   3  10     1276.74     1260.39     21.08 o 
   3   3  10      535.87      514.07     22.13 o 
   4   3  10       15.58       15.98      7.42 o 
   5   3  10       50.33       44.88     11.43 o 
   6   3  10       82.93       95.10     11.92 o 
   7   3  10        1.58        1.92     14.02 o 
   8   3  10        0.57      -10.02     15.53 o 
   9   3  10       21.00       41.05     18.47 o 
  10   3  10        1.20      -10.99     17.39 o 
  11   3  10      125.64      110.47     21.72 o 
  12   3  10      131.99      143.33     21.09 o 
  13   3  10        0.00       20.73     22.12 o 
 -12   4  10        0.83       52.02     19.13 o 
 -11   4  10      134.85      105.14     19.31 o 
 -10   4  10        2.80       10.83     31.06 o 
  -9   4  10       44.87       47.71     36.09 o 
  -8   4  10       41.48       55.93     13.54 o 
  -7   4  10      412.67      413.87     16.90 o 
  -6   4  10      139.37      125.27     15.13 o 
  -5   4  10       19.14       -5.30     18.46 o 
  -4   4  10        1.68      -13.29     17.96 o 
  -3   4  10        0.27       -3.86     14.98 o 
  -2   4  10      378.73      409.07     24.10 o 
  -1   4  10       10.17       21.36     17.94 o 
   0   4  10      456.48      440.65     25.15 o 
   1   4  10      538.96      478.16     24.80 o 
   2   4  10      175.68      158.28     19.20 o 
   3   4  10      359.31      442.99     26.50 o 
   4   4  10      251.54      227.70     22.94 o 
   5   4  10       96.52      149.67     21.35 o 
   6   4  10      134.52      136.34     21.21 o 
   7   4  10      140.39      207.98     23.42 o 
   8   4  10        3.96      -19.05     19.05 o 
   9   4  10       92.61      201.40     25.89 o 
  10   4  10        4.10       52.61     20.87 o 
  -8   5  10        1.24       73.49     22.53 o 
  -6   5  10       21.40       22.71     19.44 o 
  -5   5  10       99.38      126.46     20.51 o 
  -4   5  10       10.76       12.78     18.80 o 
  -3   5  10      177.68      122.16     20.74 o 
  -2   5  10       53.62       52.42     19.06 o 
  -1   5  10      142.50      153.87     21.52 o 
   1   5  10      248.00      251.72     22.77 o 
   2   5  10       55.15       87.78     18.45 o 
   4   5  10       12.34       67.28     20.27 o 
   5   5  10      161.21       92.88     20.25 o 
   6   5  10      124.67      200.36     24.32 o 
   7   5  10      111.72       65.97     19.70 o 
 -15   0  11       68.77       80.54     19.24 o 
 -13   0  11      171.37      179.43     18.59 o 
 -11   0  11      298.65      282.40     21.18 o 
  -9   0  11      346.92      343.41     20.50 o 
  -7   0  11     1431.95     1447.88     31.34 o 
  -5   0  11      102.66       80.36     12.49 o 
  -3   0  11      119.16      137.85     14.31 o 
  -1   0  11     2650.41     2624.14     21.41 o 
   1   0  11      216.10      260.04     26.83 o 
   3   0  11     2920.32     2834.81     39.97 o 
   5   0  11     1461.79     1434.01     31.55 o 
   7   0  11        0.45      -10.14     14.75 o 
   9   0  11     1164.13     1187.94     34.55 o 
  11   0  11        1.60       18.98     17.87 o 
  13   0  11      225.78      242.84     25.70 o 
  15   0  11      382.61      394.17     30.92 o 
 -16   1  11       16.11        3.58     16.80 o 
 -15   1  11      100.30      106.13     19.79 o 
 -14   1  11        2.32        0.10     15.77 o 
 -13   1  11       51.75       71.76     31.98 o 
 -12   1  11      134.70      135.32     19.72 o 
 -11   1  11      987.88      920.77     21.34 o 
 -10   1  11       36.57       39.20     17.09 o 
  -9   1  11      285.10      319.46     14.52 o 
  -8   1  11      798.18      814.41     18.01 o 
  -7   1  11        6.83        2.93      6.60 o 
  -6   1  11      305.28      286.77      9.14 o 
  -5   1  11     1768.61     1726.77     16.94 o 
  -4   1  11     1470.09     1387.38     15.16 o 
  -3   1  11      871.76      854.89     12.29 o 
  -2   1  11      210.82      199.42      6.72 o 
  -1   1  11        0.61        4.84      4.69 o 
   0   1  11      356.54      347.96     10.66 o 
   1   1  11     1943.22     1941.78     17.97 o 
   2   1  11     1283.44     1252.56     15.45 o 
   3   1  11     1010.93      972.03     15.38 o 
   4   1  11      256.97      258.17      9.35 o 
   5   1  11      487.14      490.59     15.49 o 
   6   1  11        9.05       12.72     10.72 o 
   7   1  11     1175.06     1169.01     22.09 o 
   8   1  11      113.27      130.92     12.57 o 
   9   1  11       14.57        0.64     12.23 o 
  10   1  11      139.51      126.24     13.11 o 
  11   1  11      655.13      684.23     21.57 o 
  12   1  11      158.39      169.11     15.62 o 
  13   1  11      488.04      486.30     43.62 o 
  14   1  11        7.32        9.13     30.08 o 
  15   1  11        7.28        1.81     19.90 o 
 -15   2  11        0.36       -8.98     21.86 o 
 -14   2  11       23.85        3.86     20.51 o 
 -13   2  11      218.75      283.34     26.17 o 
 -12   2  11       16.91       -0.30     19.07 o 
 -11   2  11        0.22       11.87     14.93 o 
 -10   2  11     1111.80     1130.55     34.94 o 
  -9   2  11       50.92       52.54     11.13 o 
  -8   2  11      137.29      142.48     12.10 o 
  -7   2  11     1462.30     1473.36     23.41 o 
  -6   2  11      565.03      568.19     15.62 o 
  -5   2  11       15.18        7.86      6.67 o 
  -4   2  11      729.02      692.22     12.22 o 
  -3   2  11      245.08      229.03      8.54 o 
  -2   2  11      994.08      978.30     13.64 o 
  -1   2  11      675.84      656.28     11.94 o 
   0   2  11      424.05      429.53     10.20 o 
   1   2  11      119.18      118.50      8.00 o 
   2   2  11      494.07      509.61     11.48 o 
   3   2  11      252.85      229.70      9.60 o 
   4   2  11      155.73      160.42      9.28 o 
   5   2  11     1119.56     1056.10     19.81 o 
   6   2  11      619.74      629.80     17.00 o 
   7   2  11      108.78      123.24     12.62 o 
   8   2  11       36.14       19.07     11.17 o 
   9   2  11      297.79      303.78     15.83 o 
  10   2  11       17.47       14.09     12.24 o 
  11   2  11       13.16       15.36     16.44 o 
  12   2  11       34.00       60.77     14.33 o 
  13   2  11        5.30       23.48     13.91 o 
  14   2  11       81.60      112.50     21.39 o 
 -14   3  11       10.95       73.10     19.42 o 
 -13   3  11        0.03      -17.40     17.40 o 
 -12   3  11       56.64       77.15     18.02 o 
 -11   3  11       16.89        2.64     15.22 o 
 -10   3  11      255.15      263.72     15.96 o 
  -9   3  11      155.35      196.87     17.72 o 
  -8   3  11       15.84       35.15     27.51 o 
  -7   3  11       93.04      109.07     15.71 o 
  -6   3  11      542.86      556.71     17.74 o 
  -5   3  11       35.12       43.08     11.02 o 
  -4   3  11     1190.02     1224.97     36.11 o 
  -3   3  11        0.05        6.04     10.03 o 
  -2   3  11       48.68       52.24     10.03 o 
  -1   3  11      319.83      299.99     13.12 o 
   0   3  11        2.94        7.33      9.76 o 
   1   3  11      146.48      128.65     10.96 o 
   2   3  11      349.11      338.47     30.84 o 
   3   3  11       69.39       55.35     10.01 o 
   4   3  11       69.37       63.88     19.08 o 
   5   3  11      127.89      121.91      9.13 o 
   6   3  11       48.86       66.69     11.64 o 
   7   3  11        2.52       -2.21     11.47 o 
   8   3  11      316.22      342.28     17.59 o 
   9   3  11        3.98      -11.49     14.43 o 
  10   3  11        1.48       -7.98     17.87 o 
  11   3  11        0.04       20.38     20.35 o 
  12   3  11      206.19      281.16     24.49 o 
  13   3  11       76.40      151.10     25.90 o 
 -11   4  11       10.10       27.89     19.53 o 
 -10   4  11       32.32       -0.71     13.51 o 
  -9   4  11      114.05      199.63     71.37 o 
  -8   4  11      160.66      143.60     14.75 o 
  -7   4  11       45.99       57.35     16.16 o 
  -6   4  11      127.63      122.90     18.36 o 
  -5   4  11        6.86      -14.86     14.86 o 
  -4   4  11        0.27      -14.27     14.27 o 
  -3   4  11       83.12       64.01     18.64 o 
  -2   4  11        3.53        9.39     18.14 o 
  -1   4  11      316.94      344.80     23.53 o 
   0   4  11       29.26       34.74     18.74 o 
   1   4  11       44.30       11.79     17.15 o 
   2   4  11      242.89      230.35     21.92 o 
   3   4  11      153.46      107.93     20.45 o 
   4   4  11      484.81      421.86     26.79 o 
   5   4  11        0.17       10.37     18.15 o 
   6   4  11       11.95      -16.69     16.69 o 
   7   4  11        1.81       51.63     19.17 o 
   8   4  11        0.34      -13.92     20.06 o 
   9   4  11        7.07      -16.89     16.89 o 
  10   4  11      193.06      262.05     27.01 o 
  -7   5  11       26.59       -4.87     19.81 o 
  -6   5  11       76.53       80.53     18.32 o 
  -5   5  11        0.09       37.46     20.48 o 
  -4   5  11       32.78      101.57     20.82 o 
  -3   5  11      182.14      109.70     20.01 o 
  -2   5  11       40.07       33.08     18.02 o 
  -1   5  11       65.69      135.37     22.49 o 
   0   5  11       77.99       41.56     15.92 o 
   1   5  11       44.08       27.95     14.97 o 
   2   5  11       58.64       48.98     17.17 o 
   3   5  11        7.23      -15.84     15.84 o 
   4   5  11       24.69       89.19     20.02 o 
   6   5  11       59.22      166.57     26.22 o 
 -16   0  12        9.32      -11.75     19.11 o 
 -14   0  12       11.37       -0.73     17.87 o 
 -12   0  12        3.38        5.81     16.53 o 
 -10   0  12      775.20      767.29     28.02 o 
  -8   0  12       81.75       71.21     14.80 o 
  -6   0  12        4.65       12.54     14.59 o 
  -4   0  12      398.92      411.62     18.35 o 
  -2   0  12        4.82       -9.73     13.17 o 
   0   0  12      534.46      549.36      9.70 o 
   2   0  12     1091.02     1126.35     31.66 o 
   4   0  12       13.87       19.77     14.27 o 
   6   0  12      197.45      201.01     19.38 o 
   8   0  12        5.36        1.29     17.39 o 
  10   0  12      275.80      280.85     23.08 o 
  12   0  12      108.56       75.23     24.23 o 
  14   0  12       67.83      118.05     26.73 o 
 -15   1  12        4.66        9.15     19.67 o 
 -14   1  12        7.47        9.75     11.61 o 
 -13   1  12      293.33      299.90     17.05 o 
 -12   1  12        9.36       22.38     11.39 o 
 -11   1  12       10.17       10.59     11.02 o 
 -10   1  12      573.14      531.46     26.77 o 
  -9   1  12        0.47       -9.67     10.30 o 
  -8   1  12       73.23       51.93     10.37 o 
  -7   1  12      171.36      158.83     11.97 o 
  -6   1  12       51.07       47.81     10.27 o 
  -5   1  12      982.31      905.82     28.79 o 
  -4   1  12        0.15       -5.53      5.98 o 
  -3   1  12       63.29       67.50      6.56 o 
  -2   1  12      609.07      636.59     11.38 o 
  -1   1  12      164.87      180.08     11.93 o 
   0   1  12        1.62        2.95      6.23 o 
   1   1  12      432.18      451.95     10.73 o 
   2   1  12      384.88      377.19     10.45 o 
   3   1  12      163.35      159.76      8.36 o 
   4   1  12     1900.92     1884.50     19.49 o 
   5   1  12       37.99       28.69     18.73 o 
   6   1  12       37.37       32.33     12.27 o 
   7   1  12       41.36       46.52     12.59 o 
   8   1  12      293.05      274.01     15.02 o 
   9   1  12       57.85       49.47     14.30 o 
  10   1  12      159.68      162.13     14.17 o 
  11   1  12      445.19      416.47     57.74 o 
  12   1  12      178.12      162.04     15.49 o 
  13   1  12        0.76       26.66     31.66 o 
  14   1  12        2.65       36.15     42.55 o 
 -15   2  12       18.58       48.49     17.99 o 
 -14   2  12       21.02       14.73     15.99 o 
 -13   2  12        2.74       -6.18     18.16 o 
 -12   2  12       38.49       76.46     21.53 o 
 -11   2  12      525.84      514.04     26.71 o 
 -10   2  12      448.58      490.87     26.81 o 
  -9   2  12       16.00       10.75      9.74 o 
  -8   2  12      706.47      706.91     18.10 o 
  -7   2  12      116.48      109.18     10.95 o 
  -6   2  12      405.59      381.82     17.89 o 
  -5   2  12      353.38      338.85     13.40 o 
  -4   2  12       39.78       53.85      7.37 o 
  -3   2  12       28.73       17.12      6.53 o 
  -2   2  12      397.82      421.51     18.66 o 
  -1   2  12       93.19       99.31     13.58 o 
   0   2  12       19.34       22.34      6.96 o 
   1   2  12      151.87      148.91      8.66 o 
   2   2  12       47.51       52.47      7.55 o 
   3   2  12      115.96      116.79     12.19 o 
   4   2  12      411.17      389.18     11.83 o 
   5   2  12      407.68      396.09     15.07 o 
   6   2  12     1101.55     1085.52     21.51 o 
   7   2  12       97.11       94.29     30.98 o 
   8   2  12       14.22       15.68     14.53 o 
   9   2  12        7.00       -3.03     14.00 o 
  10   2  12      107.21      127.29     14.83 o 
  11   2  12        0.04        0.07     12.98 o 
  12   2  12      162.69      106.89     15.09 o 
  13   2  12       36.40       13.45     14.27 o 
  14   2  12      106.33       85.50     24.06 o 
 -13   3  12        8.20        4.77     20.95 o 
 -12   3  12        8.28      -14.32     20.74 o 
 -11   3  12      108.61      157.11     21.83 o 
 -10   3  12       31.25       36.13     11.24 o 
  -9   3  12        1.71        4.56     18.88 o 
  -8   3  12      248.02      281.30     19.38 o 
  -7   3  12        2.84       18.11     13.15 o 
  -6   3  12       30.89       32.09     16.48 o 
  -5   3  12      152.69      159.55     24.04 o 
  -4   3  12     1373.67     1393.86     23.98 o 
  -3   3  12      301.25      300.03     13.79 o 
  -2   3  12       88.76      104.39     11.39 o 
  -1   3  12       69.33       85.17     10.56 o 
   0   3  12      505.60      517.27     25.61 o 
   1   3  12      328.80      321.91     17.03 o 
   2   3  12      459.31      452.47     15.11 o 
   3   3  12       10.49       -3.28     10.10 o 
   4   3  12      371.74      362.66     36.94 o 
   5   3  12        3.94        4.77      8.07 o 
   6   3  12       62.13       60.10     19.74 o 
   7   3  12        1.43       17.29     11.90 o 
   8   3  12       43.76       84.36     29.58 o 
   9   3  12        0.92       -4.48     19.49 o 
  10   3  12       39.59       45.35     18.72 o 
  11   3  12        0.83        5.69     18.51 o 
  12   3  12      109.10       88.42     18.81 o 
 -11   4  12       15.25       94.95     15.41 o 
 -10   4  12        4.79       12.29     11.23 o 
  -9   4  12        2.80       -5.88     11.45 o 
  -8   4  12       34.52       59.94     28.64 o 
  -7   4  12        9.83       15.05     33.29 o 
  -6   4  12      538.35      562.36     19.01 o 
  -5   4  12        2.52        8.20     13.69 o 
  -4   4  12      474.55      438.27     26.05 o 
  -3   4  12       73.23       66.84     18.34 o 
  -2   4  12      406.87      410.89     24.56 o 
  -1   4  12      348.86      385.84     24.76 o 
   0   4  12      204.19      198.16     21.40 o 
   1   4  12       40.65       22.02     17.17 o 
   2   4  12      171.86      144.56     19.59 o 
   3   4  12        4.54        1.29     15.37 o 
   4   4  12      111.19       95.40     18.21 o 
   5   4  12      342.56      371.83     25.85 o 
   6   4  12       26.85      -19.56     19.56 o 
   7   4  12        2.54       42.30     19.87 o 
   8   4  12       24.15       15.94     19.72 o 
   9   4  12        3.02      -14.92     20.59 o 
  10   4  12       93.17      226.08     25.18 o 
  -7   5  12       27.86       40.63     17.46 o 
  -5   5  12       14.77       32.65     16.06 o 
  -4   5  12       38.63      102.99     23.47 o 
  -3   5  12       28.56        6.82     15.61 o 
  -2   5  12        0.12      -16.97     16.97 o 
  -1   5  12       16.63       44.58     18.14 o 
   0   5  12       16.93        3.05     16.51 o 
   1   5  12      454.88      492.28     27.79 o 
   2   5  12       40.64       74.00     18.28 o 
   3   5  12      161.22      111.14     18.74 o 
   4   5  12       59.82      122.13     23.07 o 
   5   5  12        9.80      -17.16     17.16 o 
 -15   0  13      117.80       84.77     20.99 o 
 -13   0  13       85.01      105.21     18.61 o 
 -11   0  13     1060.70     1105.40     33.75 o 
  -9   0  13        9.49       17.40     14.69 o 
  -7   0  13     1434.57     1464.30     33.92 o 
  -5   0  13     4048.80     3967.24     49.42 o 
  -3   0  13        3.61       -2.41     13.95 o 
  -1   0  13     2951.11     2847.49     29.01 o 
   1   0  13      327.51      324.10     12.26 o 
   3   0  13      298.30      288.09     20.00 o 
   5   0  13     2051.38     2102.72     39.77 o 
   7   0  13      103.13       97.94     17.14 o 
   9   0  13      353.30      355.12     25.45 o 
  11   0  13      916.05      959.82     35.83 o 
  13   0  13      120.08      121.48     22.43 o 
 -15   1  13      277.44      270.57     27.37 o 
 -14   1  13      108.89      118.08     23.84 o 
 -13   1  13      251.24      248.92     15.41 o 
 -12   1  13       14.83       10.85     24.82 o 
 -11   1  13       63.28       82.02     13.95 o 
 -10   1  13       12.83       14.66     10.46 o 
  -9   1  13      870.57      921.13     34.88 o 
  -8   1  13      182.12      176.11     12.90 o 
  -7   1  13     1988.08     1872.51     26.16 o 
  -6   1  13       37.17       32.05     15.68 o 
  -5   1  13       61.27       53.73      9.87 o 
  -4   1  13      121.05       94.18     10.35 o 
  -3   1  13      465.05      424.31     19.30 o 
  -2   1  13        7.82        9.72      6.39 o 
  -1   1  13        2.10        9.08      6.81 o 
   0   1  13      217.24      206.55      9.09 o 
   1   1  13     2627.46     2671.66     56.41 o 
   2   1  13      396.59      400.03     15.89 o 
   3   1  13     1069.90     1019.93     19.76 o 
   4   1  13      196.67      193.56     12.87 o 
   5   1  13      149.83      149.81     13.08 o 
   6   1  13        5.25       -4.71     10.31 o 
   7   1  13       74.11       70.50     23.15 o 
   8   1  13      170.93      157.86     29.36 o 
   9   1  13      578.70      604.45     26.13 o 
  10   1  13      105.44      111.30     14.03 o 
  11   1  13       19.91       32.19     24.20 o 
  12   1  13        0.01       -2.12     12.97 o 
  13   1  13      129.08      130.81     15.40 o 
  14   1  13        3.93       -2.39     16.49 o 
 -14   2  13        2.79       48.14     24.07 o 
 -13   2  13       34.49       21.19     19.00 o 
 -12   2  13       42.07       28.79     17.28 o 
 -11   2  13        2.05       11.73     19.11 o 
 -10   2  13       16.59        9.27     15.50 o 
  -9   2  13       41.95       25.98     18.73 o 
  -8   2  13     1032.53     1032.82     33.92 o 
  -7   2  13      482.73      471.76     33.64 o 
  -6   2  13      106.51      109.65     11.09 o 
  -5   2  13      181.70      171.29     11.88 o 
  -4   2  13      611.15      592.89     12.52 o 
  -3   2  13      130.64      130.86      8.52 o 
  -2   2  13     2439.52     2426.23     26.26 o 
  -1   2  13     1093.77     1055.41     15.52 o 
   0   2  13      155.42      160.12     13.79 o 
   1   2  13       20.70       26.55      7.89 o 
   2   2  13        8.18        8.87      7.87 o 
   3   2  13        3.44        6.66      8.42 o 
   4   2  13      274.89      278.38     12.42 o 
   5   2  13        6.57        2.90      8.86 o 
   6   2  13      240.41      232.98     20.34 o 
   7   2  13      127.57      114.02     12.16 o 
   8   2  13      185.59      181.43     15.64 o 
   9   2  13       25.30       28.91     11.53 o 
  10   2  13       92.25       62.02     13.41 o 
  11   2  13      161.72      167.03     22.90 o 
  12   2  13        1.34       20.86     13.95 o 
  13   2  13       75.60      108.90     14.45 o 
 -13   3  13       66.92       93.50     20.22 o 
 -12   3  13        5.86       -7.39     19.03 o 
 -11   3  13       32.39       29.99     16.52 o 
 -10   3  13      407.77      378.23     47.12 o 
  -9   3  13       31.55       25.50     19.13 o 
  -8   3  13       38.89       36.71     12.48 o 
  -7   3  13       18.43       42.94     11.22 o 
  -6   3  13       94.44      118.91     18.17 o 
  -5   3  13       76.17       73.70     11.15 o 
  -4   3  13      483.75      515.05     23.91 o 
  -3   3  13      235.94      246.13     27.98 o 
  -2   3  13        3.73       18.99     10.36 o 
  -1   3  13        1.93       33.54     11.10 o 
   0   3  13       94.57       92.38     10.82 o 
   1   3  13       27.16       28.79     10.44 o 
   2   3  13     1215.52     1119.61     22.23 o 
   3   3  13       95.75       61.26     11.07 o 
   4   3  13        7.89       45.29     11.80 o 
   5   3  13       14.27       43.04     28.18 o 
   6   3  13       22.93       20.22     12.79 o 
   7   3  13        2.43      -12.09     12.09 o 
   8   3  13       53.90       67.02     27.63 o 
   9   3  13       11.90       52.52     14.42 o 
  10   3  13        0.07      -16.46     16.46 o 
  11   3  13       20.48       43.93     20.81 o 
 -10   4  13       71.74      112.58     14.28 o 
  -9   4  13        3.28      -11.78     11.78 o 
  -8   4  13       13.35      -10.99     10.99 o 
  -7   4  13        8.84       47.28     12.74 o 
  -6   4  13        8.43       21.64     35.12 o 
  -5   4  13        9.25        7.76     11.60 o 
  -4   4  13       31.42       -0.92     16.80 o 
  -3   4  13       23.54       11.60     15.60 o 
  -2   4  13       19.60       19.78     15.94 o 
  -1   4  13        9.03       27.16     17.90 o 
   0   4  13      106.61      101.37     19.80 o 
   1   4  13      199.35      195.06     19.41 o 
   2   4  13      187.08      195.71     20.87 o 
   3   4  13        0.73        0.00     17.62 o 
   4   4  13      144.65      100.08     20.16 o 
   5   4  13        2.11       18.71     19.86 o 
   6   4  13      107.83       75.92     19.26 o 
   7   4  13       59.13       81.64     20.56 o 
   8   4  13        8.22       26.35     17.59 o 
   9   4  13       23.63      -18.94     18.94 o 
  -5   5  13        0.37       -7.77     19.26 o 
  -4   5  13        0.16       35.18     19.31 o 
  -3   5  13        7.40        0.78     16.58 o 
  -2   5  13       44.73       19.42     19.34 o 
  -1   5  13        0.13       33.38     18.05 o 
   0   5  13        2.42      -16.16     16.16 o 
   1   5  13        1.03        3.48     17.01 o 
   2   5  13       69.56      144.85     20.11 o 
   3   5  13       19.30      -14.03     14.03 o 
   4   5  13      227.80      328.87     26.87 o 
 -14   0  14        0.83       -4.67     18.85 o 
 -12   0  14        0.03        7.54     15.29 o 
 -10   0  14       16.17       -5.80     14.86 o 
  -8   0  14      153.13      196.22     17.80 o 
  -6   0  14        6.27       23.74     15.64 o 
  -4   0  14     3695.59     3506.16     47.95 o 
  -2   0  14     3305.79     3209.78     34.61 o 
   0   0  14      673.04      648.50     24.59 o 
   2   0  14     1492.05     1408.34     32.13 o 
   4   0  14      218.03      235.74     19.53 o 
   6   0  14      562.97      534.04     26.02 o 
   8   0  14      143.16      143.75     20.98 o 
  10   0  14       87.77       98.24     22.54 o 
  12   0  14      260.18      282.07     26.15 o 
 -14   1  14       17.79      -13.14     16.79 o 
 -13   1  14        5.52        9.27     14.14 o 
 -12   1  14       62.38       58.53     16.33 o 
 -11   1  14      142.24      149.49     13.36 o 
 -10   1  14        5.03       -0.60     11.17 o 
  -9   1  14      408.85      397.81     16.99 o 
  -8   1  14       10.43        0.43     11.57 o 
  -7   1  14      195.89      211.60     13.32 o 
  -6   1  14      950.06      907.56     19.85 o 
  -5   1  14       88.46       74.76     15.09 o 
  -4   1  14        0.16       -5.27      9.34 o 
  -3   1  14      188.11      185.02     11.69 o 
  -2   1  14      182.27      187.13     11.74 o 
  -1   1  14      208.56      201.28     11.47 o 
   0   1  14      793.08      760.87     13.61 o 
   1   1  14       52.65       50.23     12.46 o 
   2   1  14      315.25      306.96     14.79 o 
   3   1  14      203.22      207.56     11.67 o 
   4   1  14      886.65      836.96     20.04 o 
   5   1  14      397.45      402.68     17.28 o 
   6   1  14      364.78      342.82     15.96 o 
   7   1  14        7.61       12.65     16.27 o 
   8   1  14        1.86        0.81     14.81 o 
   9   1  14      144.26      117.35     14.29 o 
  10   1  14       73.89       85.06     14.66 o 
  11   1  14        0.03      -14.17     14.73 o 
  12   1  14        5.07       10.76     16.24 o 
  13   1  14       23.39       35.62     23.73 o 
 -14   2  14       30.26       82.14     19.79 o 
 -13   2  14       85.94      134.21     21.36 o 
 -12   2  14        7.50       -5.58     20.20 o 
 -11   2  14        3.94        1.45     18.04 o 
 -10   2  14      188.71      207.54     23.21 o 
  -9   2  14      332.36      306.29     22.41 o 
  -8   2  14       12.80      -13.82     16.82 o 
  -7   2  14       11.81       -0.31     17.21 o 
  -6   2  14      135.92      166.62     18.21 o 
  -5   2  14        1.96       11.92      9.82 o 
  -4   2  14      236.76      228.42     10.32 o 
  -3   2  14       55.36       45.11      7.48 o 
  -2   2  14      472.81      489.99     20.10 o 
  -1   2  14      309.88      266.33     18.77 o 
   0   2  14       44.67       38.68      9.47 o 
   1   2  14       11.70       13.14      7.55 o 
   2   2  14      333.79      329.45     14.92 o 
   3   2  14      188.25      224.51     10.94 o 
   4   2  14      133.65      115.26      9.66 o 
   5   2  14       92.63       89.52     10.05 o 
   6   2  14       39.33       51.90     13.12 o 
   7   2  14      739.08      709.43     19.97 o 
   8   2  14       78.49      104.39     13.76 o 
   9   2  14       12.36       14.23     13.57 o 
  10   2  14       20.20       45.71     14.87 o 
  11   2  14        3.43       18.40     14.64 o 
  12   2  14      276.66      221.97     36.09 o 
 -12   3  14        0.16       88.17     23.34 o 
 -11   3  14       15.91       -2.13     18.77 o 
 -10   3  14       28.60       37.44     18.17 o 
  -9   3  14        1.32       32.02     19.18 o 
  -8   3  14      541.92      563.98     21.82 o 
  -7   3  14      338.14      380.12     38.33 o 
  -6   3  14      100.13      103.73     13.60 o 
  -5   3  14       45.47       68.25     11.09 o 
  -4   3  14        0.07       12.15     15.16 o 
  -3   3  14      183.43      162.26     24.02 o 
  -2   3  14      270.80      275.83     14.06 o 
  -1   3  14        0.18       16.02     10.15 o 
   0   3  14      120.03      152.23     12.64 o 
   1   3  14       13.85       11.97      9.86 o 
   2   3  14      672.74      601.62     18.28 o 
   3   3  14       63.28       77.24     13.73 o 
   4   3  14       43.65       57.18     18.59 o 
   5   3  14      561.54      558.55     18.71 o 
   6   3  14       46.59       30.98     18.47 o 
   7   3  14       22.53       14.36     12.53 o 
   8   3  14       36.36       25.38     12.82 o 
   9   3  14      130.00      182.36     53.19 o 
  10   3  14       78.57       46.55     16.31 o 
  11   3  14        4.17       67.60     22.22 o 
  -9   4  14        7.10       73.37     20.98 o 
  -8   4  14       46.67       14.53     13.46 o 
  -7   4  14        2.47       47.32     13.39 o 
  -6   4  14       37.16       84.03     17.59 o 
  -5   4  14       19.08       12.72     16.20 o 
  -4   4  14       60.65       33.35     17.00 o 
  -3   4  14       54.48       40.38     16.07 o 
  -2   4  14      176.32      226.11     21.96 o 
  -1   4  14       12.43       59.12     18.98 o 
   0   4  14      173.54      150.52     20.41 o 
   1   4  14      172.19      181.83     19.94 o 
   2   4  14        2.66       25.48     16.73 o 
   3   4  14       21.90       -1.78     18.37 o 
   4   4  14      395.53      361.14     26.18 o 
   5   4  14      116.63      120.08     20.80 o 
   8   4  14        5.15      131.74     25.06 o 
  -2   5  14        3.38      -19.44     19.44 o 
  -1   5  14      351.34      410.02     27.59 o 
   0   5  14       85.66       56.53     17.66 o 
   1   5  14       72.51       50.40     16.74 o 
   2   5  14       17.87       30.26     16.86 o 
 -13   0  15      264.94      253.39     24.48 o 
 -11   0  15      468.01      496.68     26.50 o 
  -9   0  15      197.61      174.81     20.64 o 
  -7   0  15      166.30      132.25     18.27 o 
  -5   0  15        1.88        1.06     13.98 o 
  -3   0  15       28.61       22.60     15.49 o 
  -1   0  15       33.94       13.52     15.29 o 
   1   0  15      346.74      333.98     20.18 o 
   3   0  15      221.08      219.87     19.96 o 
   5   0  15       99.36      125.73     19.13 o 
   7   0  15       29.34       11.52     16.77 o 
   9   0  15      138.59      162.42     20.57 o 
  11   0  15       62.68       72.74     18.47 o 
  13   0  15       18.58       71.11     21.69 o 
 -14   1  15       96.56       98.61     23.07 o 
 -13   1  15      102.00      103.61     21.36 o 
 -12   1  15       34.70       50.32     12.53 o 
 -11   1  15      134.89      113.30     15.05 o 
 -10   1  15        1.33      -10.92     10.92 o 
  -9   1  15      122.49      122.98     12.99 o 
  -8   1  15      654.64      642.12     19.45 o 
  -7   1  15       35.46       33.51     14.53 o 
  -6   1  15       14.48       11.00     14.79 o 
  -5   1  15       58.69       58.65     12.21 o 
  -4   1  15       72.11       53.53     11.38 o 
  -3   1  15        2.21       -1.91      9.57 o 
  -2   1  15      689.56      716.74     18.88 o 
  -1   1  15     1086.43     1115.35     24.16 o 
   0   1  15      682.13      716.22     18.05 o 
   1   1  15      334.92      337.19     13.39 o 
   2   1  15        1.46        6.79      7.85 o 
   3   1  15       58.78       60.06      9.02 o 
   4   1  15       18.40       16.98     18.98 o 
   5   1  15      328.47      307.87     16.38 o 
   6   1  15       20.15       30.85     15.00 o 
   7   1  15        5.86       -1.73     12.24 o 
   8   1  15       50.25       72.65     13.83 o 
   9   1  15       17.82       17.89     13.16 o 
  10   1  15       19.64        8.45     19.33 o 
  11   1  15        3.60       17.35     22.77 o 
  12   1  15        0.10       35.70     18.28 o 
  13   1  15        1.11      -14.65     14.65 o 
 -13   2  15        7.70       35.31     21.57 o 
 -12   2  15      247.82      299.66     26.93 o 
 -11   2  15       42.27       26.61     16.19 o 
 -10   2  15      242.58      233.98     26.08 o 
  -9   2  15      277.88      317.66     24.08 o 
  -8   2  15       11.59        3.64     15.35 o 
  -7   2  15       25.50        5.77     16.86 o 
  -6   2  15       65.76       67.20     17.74 o 
  -5   2  15       53.49       74.36     16.19 o 
  -4   2  15      226.77      229.39     20.21 o 
  -3   2  15      529.72      501.74     20.01 o 
  -2   2  15      601.94      542.96     12.97 o 
  -1   2  15      219.22      233.54     10.08 o 
   0   2  15       38.84       50.27      9.81 o 
   1   2  15      308.87      343.98     18.10 o 
   2   2  15      138.93      145.11     10.04 o 
   3   2  15       92.93      104.92     10.07 o 
   4   2  15      306.53      296.01     11.94 o 
   5   2  15       38.01       45.79      9.77 o 
   6   2  15       56.00       30.59      9.77 o 
   7   2  15      107.03      134.48     13.50 o 
   8   2  15      183.40      127.28     15.23 o 
   9   2  15       80.40      113.40     17.12 o 
  10   2  15        0.71      -14.25     14.25 o 
  11   2  15       27.00       38.25     15.42 o 
  12   2  15       39.97       83.35     24.92 o 
 -11   3  15       57.18       82.33     18.58 o 
 -10   3  15       62.40       31.41     18.81 o 
  -9   3  15        0.08       20.18     19.63 o 
  -8   3  15      158.89      163.05     19.19 o 
  -7   3  15      709.92      703.34     31.46 o 
  -6   3  15        0.05       -3.72     46.10 o 
  -5   3  15      514.01      525.69     17.87 o 
  -4   3  15      163.30      169.67     12.99 o 
  -3   3  15        4.45       13.41     28.05 o 
  -2   3  15       68.54       81.84     21.18 o 
  -1   3  15       64.83       94.68     14.71 o 
   0   3  15       13.68        7.90     12.57 o 
   1   3  15       28.85       11.97     10.45 o 
   2   3  15       35.47       25.59     10.47 o 
   3   3  15      185.92      208.39     14.14 o 
   4   3  15       27.25       14.41     25.14 o 
   5   3  15      219.12      239.80     31.16 o 
   6   3  15        0.54       -0.31     18.51 o 
   7   3  15        2.55       40.73     12.07 o 
   8   3  15        1.36       -8.66     12.08 o 
   9   3  15      103.16      167.10     35.63 o 
  10   3  15       69.60      113.33     44.65 o 
  -8   4  15        1.67       20.00     19.22 o 
  -7   4  15        9.19       22.32     41.05 o 
  -6   4  15        0.24       39.97     12.66 o 
  -5   4  15      262.74      261.99     15.80 o 
  -4   4  15      100.63       65.30     15.64 o 
  -3   4  15       96.38       92.01     18.63 o 
  -2   4  15       50.28       50.15     18.20 o 
  -1   4  15       17.09       59.15     20.41 o 
   0   4  15       38.59       22.75     14.70 o 
   1   4  15      302.66      330.29     25.03 o 
   2   4  15      261.26      290.91     25.33 o 
   3   4  15       59.63       34.95     18.24 o 
   4   4  15        0.42       11.67     21.21 o 
   5   4  15        5.70      -13.09     18.33 o 
   6   4  15       63.90      101.86     23.44 o 
   7   4  15      118.19       66.90     21.11 o 
 -14   0  16      195.90      255.13     25.41 o 
 -12   0  16      119.07      107.16     20.84 o 
 -10   0  16      701.92      748.45     31.31 o 
  -8   0  16      296.56      320.90     21.28 o 
  -6   0  16     1677.58     1563.02     36.87 o 
  -4   0  16      102.48       67.15     16.78 o 
  -2   0  16      353.98      319.75     20.37 o 
   0   0  16      149.00      149.54     17.88 o 
   2   0  16     5404.44     5391.08     64.42 o 
   4   0  16       17.72       18.24     16.83 o 
   6   0  16      422.62      403.66     24.95 o 
   8   0  16      279.27      329.76     26.97 o 
  10   0  16       32.23       77.66     20.34 o 
  12   0  16       70.51       18.92     21.31 o 
 -13   1  16       42.32       21.22     18.09 o 
 -12   1  16      252.41      285.83     15.13 o 
 -11   1  16       40.54       61.48     11.74 o 
 -10   1  16       53.46       67.91     13.43 o 
  -9   1  16        1.10        5.84     11.40 o 
  -8   1  16      154.18      135.36     13.68 o 
  -7   1  16      378.96      379.04     19.04 o 
  -6   1  16      728.26      711.68     19.26 o 
  -5   1  16      215.52      218.11     13.79 o 
  -4   1  16      656.40      612.52     19.41 o 
  -3   1  16       18.40       18.49     10.62 o 
  -2   1  16       19.30        1.85     10.73 o 
  -1   1  16     1348.61     1388.19     33.81 o 
   0   1  16     1001.74      950.82     21.29 o 
   1   1  16      430.11      433.41     41.74 o 
   2   1  16      167.03      148.89     18.24 o 
   3   1  16       70.10       79.50      9.23 o 
   4   1  16      842.44      831.09     21.31 o 
   5   1  16       15.71       21.02     24.19 o 
   6   1  16      285.05      275.51     18.40 o 
   7   1  16       87.93       85.94     24.99 o 
   8   1  16       94.81       93.70     15.50 o 
   9   1  16       31.89       38.39     14.25 o 
  10   1  16      149.14      181.30     42.55 o 
  11   1  16       70.38       48.69     21.94 o 
  12   1  16       83.63      110.37     39.35 o 
 -12   2  16        7.43       46.06     22.07 o 
 -11   2  16       30.05       13.95     16.78 o 
 -10   2  16      147.70      158.75     24.08 o 
  -9   2  16      518.11      551.00     28.86 o 
  -8   2  16      156.56      178.79     21.46 o 
  -7   2  16      210.57      195.85     22.37 o 
  -6   2  16       39.14       15.86     18.06 o 
  -5   2  16      204.14      226.40     22.22 o 
  -4   2  16      566.95      612.53     27.88 o 
  -3   2  16      157.74      166.33     55.30 o 
  -2   2  16       10.65       -1.66     10.37 o 
  -1   2  16      186.51      153.76      9.67 o 
   0   2  16        2.22       -3.00      7.96 o 
   1   2  16      562.20      557.14     16.88 o 
   2   2  16      244.81      230.10     10.84 o 
   3   2  16      205.06      215.03     10.93 o 
   4   2  16      317.51      338.19     13.13 o 
   5   2  16       60.73       56.28      9.68 o 
   6   2  16       22.41       22.86     11.44 o 
   7   2  16       74.00       70.72     10.26 o 
   8   2  16      124.98      153.06     16.24 o 
   9   2  16        0.01      -10.65     13.98 o 
  10   2  16       14.65       54.47     33.72 o 
  11   2  16        0.13       15.32     26.36 o 
 -10   3  16        2.57        8.30     18.91 o 
  -9   3  16       11.17      -19.96     19.96 o 
  -8   3  16      135.45      183.63     21.50 o 
  -7   3  16      391.40      395.92     26.36 o 
  -5   3  16      308.61      408.15     25.88 o 
  -4   3  16       14.27       48.71     16.83 o 
  -3   3  16       55.27       58.70     11.14 o 
  -2   3  16      188.71      151.81     15.59 o 
  -1   3  16      165.58      187.65     13.95 o 
   0   3  16        2.15       22.39     14.44 o 
   1   3  16       18.88       10.39     10.91 o 
   2   3  16       14.54       18.41     11.33 o 
   3   3  16       10.04       37.42     11.60 o 
   4   3  16       45.91       26.15     10.84 o 
   5   3  16      220.84      201.10     14.82 o 
   6   3  16       38.82       61.68     37.23 o 
   7   3  16       84.55      107.72     22.76 o 
   8   3  16       55.01       82.05     15.02 o 
   9   3  16       67.19       20.58     13.77 o 
  -7   4  16      100.14      104.75     49.98 o 
  -6   4  16       27.17       81.98     33.81 o 
  -5   4  16        5.93       21.52     28.10 o 
  -4   4  16       31.12       -4.73     12.62 o 
  -3   4  16       60.79       54.47     19.51 o 
  -2   4  16       13.10       66.34     20.75 o 
  -1   4  16      272.53      305.39     21.62 o 
   1   4  16      293.26      323.13     24.32 o 
   2   4  16      127.99      176.97     20.27 o 
   3   4  16      220.05      205.53     21.54 o 
   4   4  16        0.55       36.48     19.17 o 
   6   4  16        3.93       37.87     20.36 o 
 -13   0  17       13.59       33.90     17.45 o 
 -11   0  17       78.52       69.68     20.05 o 
  -9   0  17       95.32      104.72     20.17 o 
  -7   0  17      135.50      107.13     15.99 o 
  -5   0  17       87.01       70.48     17.20 o 
  -3   0  17      165.63      145.59     18.55 o 
  -1   0  17      536.17      566.93     25.93 o 
   1   0  17      126.78      139.97     18.25 o 
   3   0  17       50.95       36.92     17.44 o 
   5   0  17     1075.19     1084.62     34.55 o 
   7   0  17        6.33       -3.18     16.52 o 
   9   0  17        2.21       27.21     18.71 o 
  11   0  17       90.09       65.80     19.54 o 
 -12   1  17       36.20       -0.71     18.08 o 
 -11   1  17        2.67       34.09     14.27 o 
 -10   1  17       14.35       38.33     13.34 o 
  -9   1  17        7.33       19.18     12.30 o 
  -8   1  17       33.69       27.08     12.10 o 
  -7   1  17       52.63       49.49     11.52 o 
  -6   1  17      180.74      176.38     13.79 o 
  -5   1  17       73.33       77.19     19.43 o 
  -4   1  17      284.00      280.24     15.00 o 
  -3   1  17      519.66      486.82     16.62 o 
  -2   1  17        2.95      -14.81     15.33 o 
  -1   1  17        1.72       -1.25     10.94 o 
   0   1  17      368.68      342.42     15.26 o 
   1   1  17        1.10        9.20     10.86 o 
   2   1  17       29.33       40.78     13.17 o 
   3   1  17      577.26      556.93     33.85 o 
   4   1  17       39.98       58.23     13.76 o 
   5   1  17      184.38      173.77     15.52 o 
   6   1  17       27.64       21.55     15.65 o 
   7   1  17       26.28        7.42     22.33 o 
   8   1  17      143.42      156.31     41.32 o 
   9   1  17       23.45        8.53     13.34 o 
  10   1  17        3.54       15.44     14.72 o 
  11   1  17      125.56      149.52     21.52 o 
 -11   2  17       38.74       84.52     19.46 o 
 -10   2  17      117.35       93.95     24.04 o 
  -9   2  17      171.68      184.53     21.49 o 
  -8   2  17        0.09       10.16     20.17 o 
  -7   2  17       55.38       60.19     19.90 o 
  -6   2  17        4.89       -8.23     16.04 o 
  -5   2  17        2.62       -1.24     16.82 o 
  -4   2  17       93.85      116.57     19.44 o 
  -3   2  17        1.67        7.15     17.86 o 
  -2   2  17       26.20       13.67     10.60 o 
  -1   2  17       17.97       10.64     10.66 o 
   0   2  17       35.95       26.13     14.32 o 
   1   2  17        0.56       -2.71      8.18 o 
   2   2  17       90.36      101.30     19.96 o 
   3   2  17      189.02      193.77     11.27 o 
   4   2  17       25.82        8.10     11.63 o 
   5   2  17      243.75      247.03     21.01 o 
   6   2  17      356.43      362.66     14.47 o 
   7   2  17        0.72       20.90     10.76 o 
   8   2  17       19.89       20.66     16.44 o 
   9   2  17       20.75       26.80     15.19 o 
  10   2  17       81.63      107.88     16.47 o 
  -9   3  17       54.00        8.67     21.65 o 
  -8   3  17       39.60       70.59     21.30 o 
  -7   3  17      149.50      231.64     21.78 o 
  -6   3  17       36.86      -16.25     20.24 o 
  -5   3  17      105.22      114.71     18.68 o 
  -4   3  17       96.65      131.66     20.88 o 
  -3   3  17       12.27        6.96     14.51 o 
  -2   3  17       11.95       30.49     10.81 o 
  -1   3  17      144.31      153.83     33.98 o 
   0   3  17        3.23        4.85     18.02 o 
   1   3  17       63.59       66.25     37.94 o 
   2   3  17       21.77       23.33     13.09 o 
   3   3  17       31.02       32.21     22.48 o 
   4   3  17       14.44       -6.18     12.48 o 
   5   3  17      231.35      283.27     16.40 o 
   6   3  17       45.48       98.13     63.20 o 
   7   3  17      177.49      104.30     23.42 o 
   8   3  17      132.29      214.33     26.97 o 
  -5   4  17        1.10        5.35     38.68 o 
  -4   4  17       67.92       53.62     15.55 o 
  -3   4  17      148.30      153.82     19.66 o 
  -2   4  17      103.32      158.89     20.38 o 
  -1   4  17       48.87       75.18     19.90 o 
   0   4  17       45.12       13.73     14.20 o 
   1   4  17       66.31      134.06     20.79 o 
   2   4  17       67.24       46.16     18.74 o 
   3   4  17      245.86      246.11     24.01 o 
   4   4  17       62.28      113.10     22.01 o 
 -12   0  18      147.89      154.98     23.55 o 
 -10   0  18      107.83       79.32     17.67 o 
  -8   0  18      144.91      148.83     19.27 o 
  -6   0  18        7.43       -4.56     16.28 o 
  -4   0  18      596.64      588.73     26.04 o 
  -2   0  18      135.24      154.44     20.11 o 
   0   0  18      142.79      119.33     18.56 o 
   2   0  18     1667.11     1662.94     41.28 o 
   4   0  18      431.02      397.90     24.99 o 
   6   0  18        7.19      -13.54     19.61 o 
   8   0  18        3.07      -12.64     19.28 o 
  10   0  18      100.94      155.97     27.71 o 
 -12   1  18       75.43       63.74     19.13 o 
 -11   1  18      109.36       56.58     19.34 o 
 -10   1  18      257.04      317.58     17.30 o 
  -9   1  18       57.44       63.67     20.68 o 
  -8   1  18        6.86       14.77     11.04 o 
  -7   1  18      208.13      261.61     24.02 o 
  -6   1  18      185.60      199.31     14.76 o 
  -5   1  18        0.39        7.43     11.88 o 
  -4   1  18      120.32      112.36     15.50 o 
  -3   1  18      248.36      235.91     15.42 o 
  -2   1  18      211.70      205.68     14.07 o 
  -1   1  18       62.66       57.32     12.72 o 
   0   1  18       24.66       54.72     13.02 o 
   1   1  18        2.28        9.98     10.50 o 
   2   1  18      111.96      101.21     14.01 o 
   3   1  18        5.22       11.28     18.39 o 
   4   1  18      200.13      196.26     15.19 o 
   5   1  18      307.57      307.74     17.63 o 
   6   1  18       30.33       43.20     13.68 o 
   7   1  18       20.54       21.69     16.76 o 
   8   1  18      117.70      124.23     31.50 o 
   9   1  18        5.58       25.73     15.02 o 
  10   1  18        8.83       -7.53     16.22 o 
 -10   2  18       23.21       27.08     18.55 o 
  -9   2  18      480.18      471.91     31.64 o 
  -8   2  18      516.22      536.60     29.36 o 
  -7   2  18       74.35       97.96     20.19 o 
  -6   2  18       80.41       33.14     18.47 o 
  -5   2  18        6.13        4.92     14.05 o 
  -4   2  18        4.17       27.31     18.88 o 
  -3   2  18      330.56      287.62     24.21 o 
  -2   2  18       85.14       66.79     15.16 o 
  -1   2  18      105.01       91.47     12.39 o 
   0   2  18        7.30       44.87     11.29 o 
   1   2  18        9.16       11.09     15.50 o 
   2   2  18       46.98       43.26     12.65 o 
   3   2  18       85.43       99.26     20.49 o 
   4   2  18       53.64       66.08     10.99 o 
   5   2  18       34.63       30.98     20.32 o 
   6   2  18      163.39      143.93     21.64 o 
   7   2  18       22.96       15.57     15.87 o 
   8   2  18       46.25       18.57     13.43 o 
   9   2  18        8.73       24.92     52.85 o 
  -8   3  18       25.92       25.66     20.36 o 
  -7   3  18       10.87       42.30     21.30 o 
  -6   3  18       38.48       20.70     15.32 o 
  -5   3  18       63.94       49.63     17.81 o 
  -4   3  18      167.41      219.02     22.30 o 
  -3   3  18        0.59       -1.23     17.62 o 
  -2   3  18       63.47       26.42     18.29 o 
  -1   3  18       69.54       84.57     16.34 o 
   0   3  18        7.84       10.76     10.62 o 
   1   3  18      151.13      139.22     35.24 o 
   2   3  18      594.49      689.72     21.10 o 
   3   3  18        0.62       -0.55     14.82 o 
   4   3  18       50.34       71.46     26.08 o 
   5   3  18       20.72       59.20     19.86 o 
   6   3  18       84.85      130.03     47.47 o 
   7   3  18       72.06       35.55     18.58 o 
  -3   4  18       12.14       52.44     20.00 o 
  -2   4  18        0.05       83.99     20.64 o 
  -1   4  18      269.33      276.45     22.80 o 
   0   4  18      154.56      116.78     21.92 o 
   1   4  18       26.32      140.17     23.06 o 
 -11   0  19       39.31       49.29     18.93 o 
  -9   0  19      266.51      270.60     24.55 o 
  -7   0  19      215.06      246.81     23.73 o 
  -5   0  19     1069.64     1059.61     34.84 o 
  -3   0  19      329.04      317.38     23.65 o 
  -1   0  19     1014.44     1023.04     34.03 o 
   1   0  19       15.99       12.83     22.73 o 
   3   0  19      128.88      120.80     18.34 o 
   5   0  19      635.79      631.15     30.40 o 
   7   0  19        1.89      -18.14     21.60 o 
   9   0  19       29.10       19.97     21.79 o 
 -11   1  19       10.74       -2.77     19.88 o 
 -10   1  19       15.14       25.52     10.15 o 
  -9   1  19       99.27      116.15     14.18 o 
  -8   1  19       55.43       48.55     14.81 o 
  -7   1  19      541.41      544.34     19.46 o 
  -6   1  19       11.70       10.92     11.30 o 
  -5   1  19      109.32      130.00     31.19 o 
  -4   1  19       56.77       46.97     12.34 o 
  -3   1  19      116.32      124.30     25.21 o 
  -2   1  19        2.10       -1.37     10.87 o 
  -1   1  19       11.76       27.78     12.95 o 
   0   1  19        0.01        1.54     12.21 o 
   1   1  19      254.90      267.39     16.13 o 
   2   1  19      174.02      175.39     14.61 o 
   3   1  19      145.43      168.81     15.77 o 
   4   1  19       95.97       95.47     17.92 o 
   5   1  19        1.21       12.07     11.99 o 
   6   1  19        2.40        0.51     14.00 o 
   7   1  19      135.74      173.08     16.28 o 
   8   1  19      173.35      188.21     29.20 o 
   9   1  19      123.18       83.70     22.97 o 
  -9   2  19       50.23       29.75     18.50 o 
  -8   2  19        3.46      -20.94     21.73 o 
  -7   2  19      361.21      384.02     25.63 o 
  -6   2  19      151.11      132.32     21.68 o 
  -5   2  19       73.74       75.73     19.22 o 
  -4   2  19       72.90       97.43     20.64 o 
  -3   2  19       53.50       67.34     20.19 o 
  -2   2  19       12.46      -16.83     16.83 o 
  -1   2  19       16.48       40.53     16.45 o 
   0   2  19      329.07      370.28     17.10 o 
   1   2  19        3.07      -14.17     14.17 o 
   2   2  19      267.94      274.39     27.09 o 
   3   2  19        1.58       11.63     12.57 o 
   4   2  19       28.50       15.59     12.20 o 
   5   2  19      333.91      387.62     18.27 o 
   6   2  19      403.83      426.62     61.86 o 
   7   2  19       11.36       45.71     14.80 o 
   8   2  19        2.22       53.32     79.80 o 
  -7   3  19       67.12       98.98     19.70 o 
  -6   3  19       19.66       25.24     19.38 o 
  -5   3  19       61.51        8.01     18.64 o 
  -4   3  19       15.85       56.49     17.17 o 
  -3   3  19       40.59       35.48     18.47 o 
  -2   3  19       39.18        5.92     19.50 o 
  -1   3  19       33.76       88.10     18.90 o 
   0   3  19       21.02       -0.13     15.27 o 
   1   3  19        3.40        1.98     14.72 o 
   2   3  19      330.27      346.82     84.62 o 
   3   3  19      195.82      199.20     38.40 o 
   4   3  19      125.74      179.75     28.38 o 
   5   3  19      125.92       89.11     15.07 o 
 -10   0  20      297.49      304.85     24.47 o 
  -8   0  20       14.15       29.71     19.08 o 
  -6   0  20       44.86       11.87     18.22 o 
  -4   0  20       94.92       97.35     20.09 o 
  -2   0  20       22.96       24.03     16.06 o 
   0   0  20      293.60      275.36     24.96 o 
   2   0  20       15.97        6.12     15.99 o 
   4   0  20      112.39       92.29     18.95 o 
   6   0  20       43.28       44.28     21.09 o 
   8   0  20        1.81      -23.74     23.74 o 
  -9   1  20       52.53       41.61     20.28 o 
  -8   1  20        7.77       56.01     37.94 o 
  -7   1  20       59.00       42.80     16.43 o 
  -6   1  20        0.08        2.07     11.90 o 
  -5   1  20      138.03      187.14     37.22 o 
  -4   1  20       48.35       38.15     11.74 o 
  -3   1  20       41.10       33.25     12.76 o 
  -2   1  20       78.46       86.83     14.14 o 
  -1   1  20       89.80       86.28     13.32 o 
   0   1  20       45.61       38.25     19.36 o 
   1   1  20       71.29       88.08     14.61 o 
   2   1  20      303.96      340.27     17.21 o 
   3   1  20      173.66      157.05     15.49 o 
   4   1  20       12.76       37.25     13.27 o 
   5   1  20        9.80       -4.22     12.25 o 
   6   1  20       75.66      110.21     16.10 o 
   7   1  20        0.06      -14.56     14.56 o 
   8   1  20       13.08       11.76     14.87 o 
  -8   2  20       51.48       31.73     18.11 o 
  -7   2  20        3.75       41.16     22.45 o 
  -6   2  20      149.75      139.52     21.85 o 
  -5   2  20       57.78       42.86     17.11 o 
  -4   2  20      190.79      259.03     26.73 o 
  -3   2  20       20.56       -4.88     16.63 o 
  -2   2  20       80.87       49.05     20.98 o 
  -1   2  20      155.63      176.35     23.04 o 
   0   2  20       41.43        2.91     27.60 o 
   1   2  20       68.87       45.45     12.03 o 
   2   2  20        1.42       29.81     13.01 o 
   3   2  20       89.13       65.72     12.08 o 
   4   2  20       60.89       86.92     40.11 o 
   5   2  20        4.27      -14.69     14.69 o 
   6   2  20       90.41      147.93     16.14 o 
  -5   3  20        0.46      -16.56     16.56 o 
  -4   3  20       49.36      111.50     18.78 o 
  -3   3  20        0.03       -9.87     17.16 o 
  -2   3  20       23.16        8.84     18.16 o 
  -1   3  20        8.96       83.00     20.83 o 
   0   3  20       32.37       -5.49     20.43 o 
   1   3  20       13.12       44.26     17.39 o 
   2   3  20       35.56       44.38     21.42 o 
   3   3  20        1.35      -16.09     16.09 o 
  -9   0  21       23.04       16.51     17.14 o 
  -7   0  21       49.17       53.66     21.50 o 
  -5   0  21      719.47      692.27     30.55 o 
  -3   0  21        6.03       35.38     19.67 o 
  -1   0  21      399.36      428.54     27.76 o 
   1   0  21      209.03      211.56     24.26 o 
   3   0  21       90.07      112.86     23.38 o 
   5   0  21      409.89      354.90     27.33 o 
   7   0  21       70.71       36.13     23.56 o 
  -8   1  21       76.94       93.67     13.14 o 
  -7   1  21      340.99      326.36     18.25 o 
  -6   1  21       79.22       75.77     20.21 o 
  -5   1  21        1.69        9.64     26.52 o 
  -4   1  21        1.08        8.38     13.58 o 
  -3   1  21      254.15      305.78     44.15 o 
  -2   1  21       36.42       59.44     14.34 o 
  -1   1  21      239.26      220.88     15.34 o 
   0   1  21       63.39       75.84     21.57 o 
   1   1  21      174.48      219.59     19.06 o 
   2   1  21        3.46      -13.63     13.63 o 
   3   1  21      207.17      224.60     17.64 o 
   4   1  21        1.73       -5.29     12.04 o 
   5   1  21      213.29      205.40     16.98 o 
   6   1  21       73.00       59.72     14.87 o 
  -6   2  21      130.62      114.34     21.63 o 
  -5   2  21      208.49      220.38     22.82 o 
  -4   2  21       78.75      158.77     23.81 o 
  -3   2  21       42.67       -6.91     19.29 o 
  -2   2  21        9.68       15.62     17.94 o 
  -1   2  21        5.08       29.31     18.56 o 
   0   2  21        7.12       -7.52     11.03 o 
   1   2  21       50.65       59.41     12.69 o 
   2   2  21       41.06       48.01     11.78 o 
   3   2  21       88.68       91.46     13.46 o 
   4   2  21        9.10       40.89     19.25 o 
  -6   0  22        1.71      -10.73     15.14 o 
  -4   0  22       73.58       80.96     21.88 o 
  -2   0  22      592.35      617.35     31.39 o 
   0   0  22       89.24       91.01     18.33 o 
   2   0  22      148.91      170.41     20.78 o 
   4   0  22        9.84       64.12     23.49 o 
  -6   1  22      154.01      139.88     43.68 o 
  -5   1  22       89.01       99.79     39.32 o 
  -4   1  22      185.19      211.13     57.54 o 
  -3   1  22       48.61       75.89     14.36 o 
  -2   1  22       45.23       36.78     23.41 o 
  -1   1  22        0.28       -5.72      9.25 o 
   0   1  22       91.49      174.09     16.66 o 
   1   1  22      166.28      151.21     16.26 o 
   2   1  22        0.14      -27.52     28.00 o 
   3   1  22       32.16       48.93     14.34 o 
   4   1  22       57.81       23.51     14.75 o 
  -3   2  22      116.54       70.69     20.36 o 
  -2   2  22        0.38       41.91     20.83 o 
  -1   2  22        9.04       42.77     21.27 o 
   0   2  22       19.45      -17.48     20.90 o 
   1   2  22        9.68       31.91     41.92 o 
  -3   0  23      140.30      134.34     19.79 o 
  -1   0  23       47.48       91.02     23.22 o 
   1   0  23      152.54      167.10     24.53 o 
  -3   1  23       25.25       37.31     19.37 o 
  -2   1  23       11.30       16.37     17.82 o 
  -1   1  23       11.70       23.49     30.58 o 
   0   1  23       32.72      162.68     94.09 o 
                                                 
